# Supplementary material for: Microbiota Supplementation with Bifidobacterium and Lactobacillus Modifies the Preterm Infant Gut Microbiota and Metabolome: An Observational Study
Source: Cell Rep Med. 2020 Aug 25;1(5):100077. doi: 10.1016/j.xcrm.2020.100077 (PMC7453906; doi:10.1016/j.xcrm.2020.100077)
Supplement: Table S2. AMR Gene Analysis and Phenotypic Characterization of Bifidobacterium bifidum (Infloran) [file mmc2.xlsx]

## Sheet: AMR gene analysis
Bifidobacterium bifidum (Infloran)
Gene	Identity (%)	Resistance to
ileS	99.13	Mupirocin

## Sheet: Phenotypic characterisation
Bifidobacterium bifidum (Infloran)
Antibiotic	MIC (mg/L)	Ucast value (mg/L)
Benzylpenicillin	0.11	0.12 (ampicillin)
Gentamicin	39	64
Meropenem	0.095	ND
