# Supplementary material for: Microbiota Supplementation with Bifidobacterium and Lactobacillus Modifies the Preterm Infant Gut Microbiota and Metabolome: An Observational Study
Source: Cell Rep Med. 2020 Aug 25;1(5):100077. doi: 10.1016/j.xcrm.2020.100077 (PMC7453906; doi:10.1016/j.xcrm.2020.100077)
Supplement: Table S3. Metadata for All Infant Samples [file mmc3.xlsx]

## Sheet: recoded_metadata 28.07.2020
sample_ID	lane	Lane_ID	sample	sample_ID_ordered	plate	infantsample	suspectedNEC	metabolomics	sex	delivery	birthweight	gestageweeks	gestagedays	antibiotics	durationantibiotics	diettype	daysofprobiotics	NICUstay	samplenumber	hospital	hospitalsite	BAMBIinfant	Treatment	daysfrombirth	time_point	ENA_accession_number	ENA_unique_name
AP10A	22411_1#43	22411_1.43	3662STDY6537437	AP010A	Plate 7	AP10A	y	n	F	C	710	26	1	y	long	BM	NA	NA	576	Addenbrookes	Addenbrookes	AP10	Control	6	0_9	ERS3501183	BAMBI-AP10A
AP10E	22411_1#21	22411_1.21	3662STDY6537451	AP010E	Plate 7	AP10E	y	n	F	C	710	26	1	n	long	BM	NA	NA	577	Addenbrookes	Addenbrookes	AP10	Control	58	50_99	ERS3501184	BAMBI-AP10E
AP11A	22411_1#8	22411_1.8	3662STDY6537442	AP011A	Plate 7	AP11A	n	n	M	C	740	25	5	n	short	BM	NA	NA	578	Addenbrookes	Addenbrookes	AP11	Control	10	10_29	ERS3501185	BAMBI-AP11A
AP12B	22044_1#12	22044_1.12	3662STDY6579318	AP012B	Plate 6	AP12B	n	n	F	C	785	25	5	n	short	BM_F	NA	NA	579	Addenbrookes	Addenbrookes	AP12	Control	17	10_29	ERS3501186	BAMBI-AP12B
AP12D	22044_1#13	22044_1.13	3662STDY6579231	AP012D	Plate 6	AP12D	n	n	F	C	785	25	5	n	short	BM_F	NA	NA	580	Addenbrookes	Addenbrookes	AP12	Control	33	30_49	ERS3501187	BAMBI-AP12D
AP12G	21844_1#60	21844_1.60	3662STDY6667386	AP012G	Plate 8	AP12G	n	n	F	C	785	25	5	n	short	BM	NA	NA	581	Addenbrookes	Addenbrookes	AP12	Control	44	30_49	ERS3501188	BAMBI-AP12G
AP12I	21844_1#25	21844_1.25	3662STDY6667351	AP012I	Plate 8	AP12I	n	n	F	C	785	25	5	n	short	BM	NA	NA	582	Addenbrookes	Addenbrookes	AP12	Control	59	50_99	ERS3501189	BAMBI-AP12I
AP14A	22411_1#79	22411_1.79	3662STDY6537440	AP014A	Plate 7	AP14A	n	n	F	V	980	27	NA	n	long	BM	NA	NA	583	Addenbrookes	Addenbrookes	AP14	Control	10	10_29	ERS3501190	BAMBI-AP14A
AP16B	22411_1#71	22411_1.71	3662STDY6537471	AP0016B	Plate 7	AP16B	n	n	F	V	1190	34	1	y	short	BM	NA	NA	584	Addenbrookes	Addenbrookes	AP16	Control	4	0_9	ERS3501191	BAMBI-AP16B
AP16C	22411_1#83	22411_1.83	3662STDY6537472	AP0016C	Plate 7	AP16C	n	n	F	V	1190	34	1	n	short	BM	NA	NA	585	Addenbrookes	Addenbrookes	AP16	Control	17	10_29	ERS3501192	BAMBI-AP16C
AP17A	22411_1#45	22411_1.45	3662STDY6537453	AP0017A	Plate 7	AP17A	n	n	M	C	1400	30	2	y	long	BM	NA	NA	586	Addenbrookes	Addenbrookes	AP17	Control	11	10_29	ERS3501193	BAMBI-AP17A
AP19A	22411_1#57	22411_1.57	3662STDY6537454	AP019A	Plate 7	AP19A	y	n	M	V	1180	27	6	y	long	BM	NA	NA	587	Addenbrookes	Addenbrookes	AP19	Control	16	10_29	ERS3501194	BAMBI-AP19A
AP19C	22411_1#47	22411_1.47	3662STDY6537469	AP019C	Plate 7	AP19C	y	n	M	V	1180	27	6	n	long	BM	NA	NA	588	Addenbrookes	Addenbrookes	AP19	Control	49	30_49	ERS3501195	BAMBI-AP19C
AP19E	22411_1#35	22411_1.35	3662STDY6537468	AP019E	Plate 7	AP19E	y	n	M	V	1180	27	6	y	long	BM	NA	NA	589	Addenbrookes	Addenbrookes	AP19	Control	65	50_99	ERS3501196	BAMBI-AP19E
AP1D	22044_1#1	22044_1.1	3662STDY6579230	AP001D	Plate 6	AP1D	y	n	F	C	830	25	6	y	long	BM	NA	52	590	Addenbrookes	Addenbrookes	AP1	Control	7	0_9	ERS3501197	BAMBI-AP1D
AP1E	22044_1#2	22044_1.2	3662STDY6579238	AP001E	Plate 6	AP1E	y	n	F	C	830	25	6	n	long	BM	NA	52	591	Addenbrookes	Addenbrookes	AP1	Control	16	10_29	ERS3501198	BAMBI-AP1E
AP1F	22044_1#3	22044_1.3	3662STDY6579246	AP001F	Plate 6	AP1F	y	n	F	C	830	25	6	n	long	BM	NA	52	592	Addenbrookes	Addenbrookes	AP1	Control	23	10_29	ERS3501199	BAMBI-AP1F
AP1J	22044_1#4	22044_1.4	3662STDY6579254	AP001J	Plate 6	AP1J	y	n	F	C	830	25	6	n	long	BM	NA	NA	593	Addenbrookes	Addenbrookes	AP1	Control	38	30_49	ERS3501200	BAMBI-AP1J
AP20B	22411_1#69	22411_1.69	3662STDY6537455	AP020B	Plate 7	AP20B	y	n	F	V	710	25	5	y	long	BM	NA	NA	594	Addenbrookes	Addenbrookes	AP20	Control	9	0_9	ERS3501201	BAMBI-AP20B
AP20D	22411_1#81	22411_1.81	3662STDY6537456	AP020D	Plate 7	AP20D	y	n	F	V	710	25	5	n	long	BM	NA	NA	595	Addenbrookes	Addenbrookes	AP20	Control	61	50_99	ERS3501202	BAMBI-AP20D
AP21C	21979_1#59	21979_1.59	3258STDY6399765	AP021C	Plate 4	AP21C	n	n	F	V	790	25	5	n	long	BM	NA	NA	597	Addenbrookes	Addenbrookes	AP21	Control	35	30_49	ERS3594653	BAMBI2-AP21C
AP21D	21979_1#71	21979_1.71	3258STDY6399766	AP021D	Plate 4	AP21D	n	n	F	V	790	25	5	y	long	BM	NA	NA	598	Addenbrookes	Addenbrookes	AP21	Control	42	30_49	ERS3594654	BAMBI2-AP21D
AP21E	21979_1#83	21979_1.83	3258STDY6399767	AP021E	Plate 4	AP21E	n	n	F	V	790	25	5	n	long	BM	NA	NA	599	Addenbrookes	Addenbrookes	AP21	Control	77	50_99	ERS3594655	BAMBI2-AP21E
AP22B	22411_1#22	22411_1.22	3662STDY6537459	AP022B	Plate 7	AP22B	n	n	F	C	605	25	1	n	long	BM	NA	NA	600	Addenbrookes	Addenbrookes	AP22	Control	18	10_29	ERS3501204	BAMBI-AP22B
AP22D	22411_1#34	22411_1.34	3662STDY6537460	AP022D	Plate 7	AP22D	n	n	F	C	605	25	1	y	long	BM	NA	NA	601	Addenbrookes	Addenbrookes	AP22	Control	29	10_29	ERS3501205	BAMBI-AP22D
AP23H	22044_1#19	22044_1.19	3662STDY6579279	AP023H	Plate 6	AP23H	y	n	F	C	700	25	1	n	long	BM	NA	NA	602	Addenbrookes	Addenbrookes	AP23	Control	38	30_49	ERS3501206	BAMBI-AP23H
AP24A	22411_1#46	22411_1.46	3662STDY6537461	AP024A	Plate 7	AP24A	n	n	F	V	785	28	3	NA	NA	NA	NA	NA	603	Addenbrookes	Addenbrookes	AP24	Control	9	0_9	ERS3501207	BAMBI-AP24A
AP25C	22411_1#70	22411_1.70	3662STDY6537463	AP025C	Plate 7	AP25C	n	n	F	C	785	25	3	n	long	BM_DBM	NA	NA	604	Addenbrookes	Addenbrookes	AP25	Control	12	10_29	ERS3501208	BAMBI-AP25C
AP25F	22411_1#82	22411_1.82	3662STDY6537464	AP025F	Plate 7	AP25F	n	n	F	C	785	25	3	n	long	BM	NA	NA	605	Addenbrookes	Addenbrookes	AP25	Control	37	30_49	ERS3501209	BAMBI-AP25F
AP26A	22411_1#23	22411_1.23	3662STDY6537467	AP026A	Plate 7	AP26A	n	n	F	C	830	27	4	n	long	BM	NA	NA	606	Addenbrookes	Addenbrookes	AP26	Control	61	50_99	ERS3501210	BAMBI-AP26A
AP28A	21844_1#48	21844_1.48	3662STDY6667374	AP028A	Plate 8	AP28A	n	n	M	C	985	26	3	n	short	BM	NA	NA	607	Addenbrookes	Addenbrookes	AP28	Control	6	0_9	ERS3501211	BAMBI-AP28A
AP28C	22411_1#11	22411_1.11	3662STDY6537466	AP028C	Plate 7	AP28C	n	n	M	C	985	26	3	n	short	BM	NA	NA	608	Addenbrookes	Addenbrookes	AP28	Control	14	10_29	ERS3501212	BAMBI-AP28C
AP2D	22044_1#6	22044_1.6	3662STDY6579270	AP002D	Plate 6	AP2D	y	n	F	V	600	24	5	n	long	BM	NA	68	609	Addenbrookes	Addenbrookes	AP2	Control	15	10_29	ERS3501213	BAMBI-AP2D
AP2F	NA	6	NA	AP002F	Plate 1	AP2F	y	n	F	V	600	24	5	n	long	BM	NA	68	610	Addenbrookes	Addenbrookes	AP2	Control	37	30_49	ERS3501214	BAMBI-AP2F
AP2J	21979_1#95	21979_1.95	3258STDY6399768	AP002J	Plate 7	AP2J	y	n	F	V	600	24	5	n	long	BM	NA	68	611	Addenbrookes	Addenbrookes	AP2	Control	65	50_99	ERS3501215	BAMBI-AP2K
AP2K	22411_1#17	22411_1.17	3662STDY6537419	AP002K	Plate 7	AP2K	y	n	F	V	600	24	5	n	long	BM	NA	68	612	Addenbrookes	Addenbrookes	AP2	Control	78	50_99	ERS3501216	BAMBI-AP3B
AP3B	22411_1#94	22411_1.94	3662STDY6537465	AP003B	Plate 7	AP3B	n	n	F	V	1520	29	4	y	short	BM	NA	10	613	Addenbrookes	Addenbrookes	AP3	Control	3	0_9	ERS3501217	BAMBI-AP3C
AP3C	22411_1#36	22411_1.36	3662STDY6537476	AP003C	Plate 7	AP3C	n	n	F	V	1520	29	4	n	short	BM	NA	10	614	Addenbrookes	Addenbrookes	AP3	Control	9	0_9	ERS3501218	BAMBI-AP3D
AP3D	NA	9	NA	AP003D	Plate 1	AP3D	n	n	F	V	1520	29	4	n	short	BM_F	NA	10	615	Addenbrookes	Addenbrookes	AP3	Control	29	10_29	ERS3501219	BAMBI-AP3E
AP3E	21844_1#12	21844_1.12	3662STDY6667338	AP003E	Plate 8	AP3E	n	n	F	V	1520	29	4	n	short	BM_F	NA	10	616	Addenbrookes	Addenbrookes	AP3	Control	39	30_49	ERS3501220	BAMBI-AP5A
AP5A	22411_1#95	22411_1.95	3662STDY6537473	AP005A	Plate 7	AP5A	n	n	F	V	800	25	5	y	long	BM	NA	NA	617	Addenbrookes	Addenbrookes	AP5	Control	7	0_9	ERS3501221	BAMBI-AP5B
AP5B	22044_1#7	22044_1.7	3662STDY6579278	AP005B	Plate 6	AP5B	n	n	F	V	800	25	5	y	long	BM	NA	NA	618	Addenbrookes	Addenbrookes	AP5	Control	8	0_9	ERS3501222	BAMBI-AP5H
AP5H	22044_1#8	22044_1.8	3662STDY6579286	AP005H	Plate 6	AP5H	y	n	F	V	800	25	5	n	long	BM_F	NA	NA	619	Addenbrookes	Addenbrookes	AP5	Control	40	30_49	ERS3501223	BAMBI-AP5I
AP5I	22044_1#9	22044_1.9	3662STDY6579294	AP005I	Plate 6	AP5I	y	n	F	V	800	25	5	n	long	BM_F	NA	NA	620	Addenbrookes	Addenbrookes	AP5	Control	43	30_49	ERS3501224	BAMBI-AP6B
AP6B	22411_1#41	22411_1.41	3662STDY6537421	AP006B	Plate 7	AP6B	y	n	M	C	570	28	0	y	long	BM	NA	NA	621	Addenbrookes	Addenbrookes	AP6	Control	11	10_29	ERS3501225	BAMBI-AP6F
AP6F	22411_1#9	22411_1.9	3662STDY6537450	AP006F	Plate 7	AP6F	y	n	M	C	570	28	0	n	long	BM	NA	NA	622	Addenbrookes	Addenbrookes	AP6	Control	25	10_29	ERS3501226	BAMBI-AP6I
AP6I	22044_1#10	22044_1.10	3662STDY6579302	AP006I	Plate 6	AP6I	y	n	M	C	570	28	0	n	long	BM	NA	NA	623	Addenbrookes	Addenbrookes	AP6	Control	57	50_99	ERS3501227	BAMBI-AP6O
AP6O	22044_1#11	22044_1.11	3662STDY6579310	AP006O	Plate 6	AP6O	n	n	M	C	570	28	0	n	long	BM	NA	NA	624	Addenbrookes	Addenbrookes	AP6	Control	96	50_99	ERS3501228	BAMBI-AP6Q
AP8B	22411_1#29	22411_1.29	3662STDY6537420	AP008B	Plate 7	AP8B	y	n	M	V	576	23	3	n	long	BM	NA	NA	625	Addenbrookes	Addenbrookes	AP8	Control	49	30_49	ERS3501229	BAMBI-AP8B
AP9C	22411_1#31	22411_1.31	3662STDY6537436	AP009C	Plate 7	AP9C	n	n	F	C	1020	29	6	n	short	BM	NA	NA	626	Addenbrookes	Addenbrookes	AP9	Control	10	10_29	ERS3501230	BAMBI-AP9C
M100.1	23162_1#24	23162_1.24	3662STDY6993507	M100.1	Plate 10	M100	n	n	M	V	1380	30	1	n	short	BM_DBM	NA	34	271	Imperial	St Mary's	M100	Control	4	0_9	ERS3501320	BAMBI-M
M100.2	23162_1#33	23162_1.33	3662STDY6993516	M100.2	Plate 10	M100	n	n	M	V	1380	30	1	n	short	BM_DBM	NA	34	270	Imperial	St Mary's	M100	Control	12	10_29	ERS3501231	BAMBI-M100
M101.1	23162_1#94	23162_1.94	3662STDY6993579	M101.1	Plate 10	M101	n	n	M	C	1320	30	1	n	short	BM_DBM	NA	34	272	Imperial	St Mary's	M101	Control	5	0_9	ERS3501232	BAMBI-M101
M101.2	24570_1#18	24570_1.18	3662STDY7058130	M101.2	Plate 11	M101	n	n	M	C	1320	30	1	n	short	BM_DBM	NA	34	273	Imperial	St Mary's	M101	Control	13	10_29	ERS3594659	BAMBI2-M101
M103.1	24482_1#20	24482_1.20	3662STDY7058421	M103.1	Plate 13	M103	n	n	F	C	1210	28	3	n	none	BM	NA	62	275	Imperial	St Mary's	M103	Control	8	0_9	ERS3501234	BAMBI-M103_8
M103.2	24482_1#21	24482_1.21	3662STDY7058422	M103.2	Plate 13	M103	n	n	F	C	1210	28	3	n	none	BM_F	NA	62	274	Imperial	St Mary's	M103	Control	14	10_29	ERS3501233	BAMBI-M103_14
M111.1	24570_1#20	24570_1.20	3662STDY7058132	M111.1	Plate 11	M111	n	n	F	V	1380	30	1	n	short	BM_DBM	NA	35	277	Imperial	St Mary's	M111	Control	11	10_29	ERS3501236	BAMBI-M111_11
M111.2	24570_1#19	24570_1.19	3662STDY7058131	M111.2	Plate 11	M111	n	n	F	V	1380	30	1	n	short	BM_DBM	NA	35	276	Imperial	St Mary's	M111	Control	15	10_29	ERS3594660	BAMBI2-M111
M114.1	24570_1#85	24570_1.85	3662STDY7058198	M114.1	Plate 11	M114	n	n	F	V	1535	30	2	y	short	BM	NA	31	278	Imperial	St Mary's	M114	Control	6	0_9	ERS3501238	BAMBI-M114_6
M114.2	24570_1#87	24570_1.87	3662STDY7058199	M114.2	Plate 11	M114	n	n	F	V	1535	30	2	n	short	BM	NA	31	279	Imperial	St Mary's	M114	Control	11	10_29	ERS3594661	BAMBI2-M114
M115.2	24570_1#30	24570_1.30	3662STDY7058142	M115.2	Plate 11	M115	n	n	F	C	1476	30	5	n	short	BM_DBM	NA	13	280	Imperial	St Mary's	M115	Control	10	10_29	ERS3501239	BAMBI-M115_10
M118.1	24570_1#31	24570_1.31	3662STDY7058143	M118.1	Plate 11	M118	n	n	F	V	1190	30	3	n	short	BM_DBM	NA	36	281	Imperial	St Mary's	M118	Control	4	0_9	ERS3594663	BAMBI2-M118
M118.2	24570_1#43	24570_1.43	3662STDY7058155	M118.2	Plate 11	M118	n	n	F	V	1190	30	3	n	short	BM_F	NA	36	282	Imperial	St Mary's	M118	Control	10	10_29	ERS3501240	BAMBI-M118_10
M121.1	23162_1#34	23162_1.34	3662STDY6993517	M121.1	Plate 10	M121	n	y	F	C	1270	29	0	n	short	BM_DBM	NA	46	284	Imperial	St Mary's	M121	Control	8	0_9	ERS3501241	BAMBI-M121
M121.2	24570_1#42	24570_1.42	3662STDY7058154	M121.2	Plate 11	M121	n	n	F	C	1270	29	0	n	short	BM_DBM	NA	46	287	Imperial	St Mary's	M121	Control	5	0_9	ERS3501243	BAMBI-M121_5
M121.3	23162_1#35	23162_1.35	3662STDY6993518	M121.3	Plate 10	M121	n	n	F	C	1270	29	0	n	short	BM	NA	46	283	Imperial	St Mary's	M121	Control	10	10_29	ERS3594664	BAMBI2-M121
M121.4	24570_1#32	24570_1.32	3662STDY7058144	M121.4	Plate 11	M121	n	y	F	C	1270	29	0	n	short	BM	NA	46	285	Imperial	St Mary's	M121	Control	11	10_29	ERS3594665	BAMBI2-M121B
M121.5	24570_1#41	24570_1.41	3662STDY7058153	M121.5	Plate 11	M121	n	y	F	C	1270	29	0	n	short	BM	NA	46	286	Imperial	St Mary's	M121	Control	40	30_49	ERS3501242	BAMBI-M121_40
M122.1	24570_1#74	24570_1.74	3662STDY7058185	M122.1	Plate 11	M122	n	y	M	V	1005	27	0	n	long	BM	NA	58	289	Imperial	St Mary's	M122	Control	5	0_9	ERS3594666	BAMBI2-M122A
M122.3	24570_1#73	24570_1.73	3662STDY7058186	M122.3	Plate 11	M122	n	y	M	V	1005	27	0	n	long	BM	NA	58	288	Imperial	St Mary's	M122	Control	9	0_9	ERS3501244	BAMBI-M122_9
M122.6	24570_1#75	24570_1.75	3662STDY7058187	M122.6	Plate 11	M122	n	y	M	V	1005	27	0	n	long	BM	NA	58	290	Imperial	St Mary's	M122	Control	40	30_49	ERS3594667	BAMBI2-M122B
M123.1	24570_1#76	24570_1.76	3662STDY7058188	M123.1	Plate 11	M123	n	n	M	V	1950	31	4	y	short	BM	NA	21	291	Imperial	St Mary's	M123	Control	3	0_9	ERS3501245	BAMBI-M123_3
M123.2	24570_1#86	24570_1.86	3662STDY7058197	M123.2	Plate 11	M123	n	n	M	V	1950	31	4	n	short	BM	NA	21	292	Imperial	St Mary's	M123	Control	10	10_29	ERS3594668	BAMBI2-M123
M124.1	24570_1#88	24570_1.88	3662STDY7058200	M124.1	Plate 11	M124	n	n	F	C	1567	31	0	n	short	F	NA	35	293	Imperial	St Mary's	M124	Control	6	0_9	ERS3594669	BAMBI2-M124
M125.2	23162_1#46	23162_1.46	3662STDY6993529	M125.2	Plate 10	M125	n	n	M	C	1230	31	0	n	short	F	NA	35	294	Imperial	St Mary's	M125	Control	7	0_9	ERS3501246	BAMBI-M125
M126.1	23162_1#48	23162_1.48	3662STDY6993531	M126.1	Plate 10	M126	n	y	M	C	1470	29	3	n	short	BM	NA	55	297	Imperial	St Mary's	M126	Control	4	0_9	ERS3501247	BAMBI-M126
M126.3	23162_1#57	23162_1.57	3662STDY6993540	M126.3	Plate 10	M126	n	y	M	C	1470	29	3	n	short	BM	NA	55	296	Imperial	St Mary's	M126	Control	11	10_29	ERS3594671	BAMBI2-M126
M126.4	23162_1#58	23162_1.58	3662STDY6993541	M126.4	Plate 10	M126	n	y	M	C	1470	29	3	n	short	BM	NA	55	295	Imperial	St Mary's	M126	Control	44	30_49	NA	NA
M127.1	23162_1#36	23162_1.36	3662STDY6993519	M127.1	Plate 10	M127	n	n	F	C	1080	30	2	y	short	BM_DBM	NA	45	299	Imperial	St Mary's	M127	Control	5	0_9	ERS3501248	BAMBI-M127
M127.2	23162_1#45	23162_1.45	3662STDY6993528	M127.2	Plate 10	M127	n	n	F	C	1080	30	2	n	short	BM_DBM	NA	45	298	Imperial	St Mary's	M127	Control	11	10_29	ERS3594672	BAMBI2-M127
M128.1	23162_1#59	23162_1.59	3662STDY6993543	M128.1	Plate 10	M128	n	n	M	C	1320	30	2	n	short	BM_DBM	NA	45	300	Imperial	St Mary's	M128	Control	11	10_29	ERS3501249	BAMBI-M128
M129.1	23162_1#69	23162_1.69	3662STDY6993553	M129.1	Plate 10	M129	n	n	F	C	800	29	2	n	short	BM_DBM	NA	57	302	Imperial	St Mary's	M129	Control	11	10_29	ERS3501250	BAMBI-M129
M129.2	23162_1#70	23162_1.70	3662STDY6993554	M129.2	Plate 10	M129	n	n	F	C	800	29	2	n	short	BM_F	NA	57	301	Imperial	St Mary's	M129	Control	42	30_49	ERS3594674	BAMBI2-M129
M130.1	23162_1#80	23162_1.80	3662STDY6993564	M130.1	Plate 10	M130	n	n	M	C	975	31	1	n	none	BM_DBM	NA	15	303	Imperial	St Mary's	M130	Control	11	10_29	ERS3501251	BAMBI-M130
M131.1	23162_1#81	23162_1.81	3662STDY6993565	M131.1	Plate 10	M131	n	n	F	C	1640	30	3	n	short	BM_F	NA	32	305	Imperial	St Mary's	M131	Control	4	0_9	ERS3501252	BAMBI-M131
M131.2	23162_1#82	23162_1.82	3662STDY6993566	M131.2	Plate 10	M131	n	n	F	C	1640	30	3	n	short	BM_F	NA	32	304	Imperial	St Mary's	M131	Control	8	0_9	ERS3594676	BAMBI2-M131
M134.1	23162_1#91	23162_1.91	3662STDY6993576	M134.1	Plate 10	M134	n	n	F	C	1371	31	6	n	short	BM_F	NA	14	306	Imperial	St Mary's	M134	Control	11	10_29	ERS3501253	BAMBI-M134
M135.1	23162_1#71	23162_1.71	3662STDY6993555	M135.1	Plate 10	M135	n	n	F	C	1750	31	6	n	short	BM_F	NA	14	308	Imperial	St Mary's	M135	Control	4	0_9	ERS3501254	BAMBI-M135
M135.2	23162_1#93	23162_1.93	3662STDY6993578	M135.2	Plate 10	M135	n	n	F	C	1750	31	6	n	short	BM_F	NA	14	307	Imperial	St Mary's	M135	Control	11	10_29	ERS3594678	BAMBI2-M135
M15.1	23162_1#20	23162_1.20	3662STDY6993503	M015.1	Plate 10	M15	n	n	M	C	1370	30	3	n	short	BM	NA	37	310	Imperial	St Mary's	M15	Control	6	0_9	ERS3501256	BAMBI-M15
M15.2	24574_1#42	24574_1.42	3662STDY7058347	M015.2	Plate 12	M15	n	n	M	C	1370	30	3	n	short	BM	NA	37	311	Imperial	St Mary's	M15	Control	7	0_9	ERS3501258	BAMBI-M15_7
M15.3	24482_1#53	24482_1.53	3662STDY7058454	M015.3	Plate 13	M15	n	n	M	C	1370	30	3	n	short	BM	NA	37	313	Imperial	St Mary's	M15	Control	7	0_9	ERS3594681	BAMBI2-M15_2
M15.4	23162_1#29	23162_1.29	3662STDY6993512	M015.4	Plate 10	M15	n	n	M	C	1370	30	3	n	short	BM	NA	37	309	Imperial	St Mary's	M15	Control	12	10_29	ERS3594682	BAMBI2-M15A
M15.5	24574_1#44	24574_1.44	3662STDY7058349	M015.5	Plate 12	M15	n	n	M	C	1370	30	3	n	short	BM	NA	37	312	Imperial	St Mary's	M15	Control	14	10_29	ERS3501257	BAMBI-M15_14
M15.6	24482_1#54	24482_1.54	3662STDY7058455	M015.6	Plate 13	M15	n	n	M	C	1370	30	3	n	short	BM	NA	37	314	Imperial	St Mary's	M15	Control	14	10_29	ERS3594680	BAMBI2-M15B
M16.1	24482_1#55	24482_1.55	3662STDY7058456	M016.1	Plate 13	M16	n	n	M	C	1340	29	1	n	long	BM	NA	30	316	Imperial	St Mary's	M16	Control	7	0_9	ERS3501260	BAMBI-M16_7
M16.2	24482_1#64	24482_1.64	3662STDY7058465	M016.2	Plate 13	M16	n	n	M	C	1340	29	1	n	long	BM	NA	30	315	Imperial	St Mary's	M16	Control	14	10_29	ERS3501259	BAMBI-M16_14
M17.1	24482_1#65	24482_1.65	3662STDY7058466	M017.1	Plate 13	M17	n	n	M	C	1200	29	1	n	long	BM	NA	30	317	Imperial	St Mary's	M17	Control	7	0_9	ERS3501262	BAMBI-M17_7
M17.2	24482_1#66	24482_1.66	3662STDY7058467	M017.2	Plate 13	M17	n	n	M	C	1200	29	1	n	long	BM	NA	30	318	Imperial	St Mary's	M17	Control	14	10_29	ERS3501261	BAMBI-M17_14
M18.1	23162_1#30	23162_1.30	3662STDY6993513	M018.1	Plate 10	M18	n	n	F	C	1100	29	1	n	long	BM	NA	30	320	Imperial	St Mary's	M18	Control	8	0_9	ERS3501263	BAMBI-M18
M18.2	23162_1#31	23162_1.31	3662STDY6993514	M018.2	Plate 10	M18	n	n	F	C	1100	29	1	n	long	BM	NA	30	319	Imperial	St Mary's	M18	Control	11	10_29	ERS3594683	BAMBI2-M18_2
M22.1	23162_1#32	23162_1.32	3662STDY6993515	M022.1	Plate 10	M22	n	n	M	C	1260	31	5	n	short	BM	NA	28	322	Imperial	St Mary's	M22	Control	7	0_9	ERS3501264	BAMBI-M22
M22.2	23162_1#41	23162_1.41	3662STDY6993524	M022.2	Plate 10	M22	n	n	M	C	1260	31	5	n	short	BM_F	NA	28	321	Imperial	St Mary's	M22	Control	12	10_29	ERS3594684	BAMBI2-M22_2
M26.1	24482_1#19	24482_1.19	3662STDY7058420	M026.1	Plate 13	M26	n	n	F	C	1100	28	6	n	short	BM_F	NA	48	324	Imperial	St Mary's	M26	Control	7	0_9	ERS3501266	BAMBI-M26_7
M26.2	24482_1#28	24482_1.28	3662STDY7058429	M026.2	Plate 13	M26	n	n	F	C	1100	28	6	n	short	BM_F	NA	48	323	Imperial	St Mary's	M26	Control	14	10_29	ERS3501265	BAMBI-M26_14
M27.1	23162_1#42	23162_1.42	3662STDY6993525	M027.1	Plate 10	M27	n	y	F	C	923	31	2	y	long	BM	NA	52	327	Imperial	St Mary's	M27	Control	7	0_9	ERS3501267	BAMBI-M27
M27.2	23162_1#43	23162_1.43	3662STDY6993526	M027.2	Plate 10	M27	n	y	F	C	923	31	2	n	long	BM	NA	52	326	Imperial	St Mary's	M27	Control	12	10_29	ERS3594685	BAMBI2-M27_2
M27.3	23162_1#44	23162_1.44	3662STDY6993527	M027.3	Plate 10	M27	n	y	F	C	923	31	2	n	long	BM	NA	52	325	Imperial	St Mary's	M27	Control	44	30_49	NA	NA
M29.1	24482_1#43	24482_1.43	3662STDY7058444	M029.1	Plate 13	M29	n	n	F	C	1100	28	1	n	short	BM	NA	87	329	Imperial	St Mary's	M29	Control	9	0_9	ERS3501269	BAMBI-M29_9
M29.2	24482_1#52	24482_1.52	3662STDY7058453	M029.2	Plate 13	M29	n	n	F	C	1100	28	1	n	short	BM	NA	87	328	Imperial	St Mary's	M29	Control	14	10_29	ERS3501268	BAMBI-M29_14
M36.1	23162_1#53	23162_1.53	3662STDY6993536	M036.1	Plate 10	M36	n	n	F	V	1780	31	0	y	short	BM	NA	31	330	Imperial	St Mary's	M36	Control	8	0_9	ERS3501270	BAMBI-M36
M36.2	24482_1#29	24482_1.29	3662STDY7058430	M036.2	Plate 13	M36	n	n	F	V	1780	31	0	y	short	BM	NA	31	332	Imperial	St Mary's	M36	Control	8	0_9	ERS3501272	BAMBI-M36_8
M36.3	24482_1#30	24482_1.30	3662STDY7058431	M036.3	Plate 13	M36	n	n	F	V	1780	31	0	n	short	BM	NA	31	331	Imperial	St Mary's	M36	Control	14	10_29	ERS3501271	BAMBI-M36_14
M37.1	23162_1#54	23162_1.54	3662STDY6993537	M037.1	Plate 10	M37	n	n	F	V	1320	31	0	n	short	BM_F	NA	31	334	Imperial	St Mary's	M37	Control	7	0_9	ERS3501273	BAMBI-M37
M37.2	24574_1#68	24574_1.68	3662STDY7058373	M037.2	Plate 12	M37	n	n	F	V	1320	31	0	n	short	BM_F	NA	31	335	Imperial	St Mary's	M37	Control	7	0_9	ERS3501275	BAMBI-M37_7
M37.3	24482_1#67	24482_1.67	3662STDY7058468	M037.3	Plate 13	M37	n	n	F	V	1320	31	0	n	short	BM_F	NA	31	337	Imperial	St Mary's	M37	Control	7	0_9	ERS3594687	BAMBI2-M37_2
M37.4	23162_1#55	23162_1.55	3662STDY6993538	M037.4	Plate 10	M37	n	n	F	V	1320	31	0	n	short	BM_F	NA	31	333	Imperial	St Mary's	M37	Control	12	10_29	ERS3594688	BAMBI2-M37_7_2
M37.5	24482_1#76	24482_1.76	3662STDY7058477	M037.5	Plate 13	M37	n	n	F	V	1320	31	0	n	short	BM_F	NA	31	336	Imperial	St Mary's	M37	Control	14	10_29	ERS3501274	BAMBI-M37_14
M38.1	24482_1#41	24482_1.41	3662STDY7058442	M038.1	Plate 13	M38	n	n	M	C	1110	29	4	n	short	BM_DBM	NA	35	339	Imperial	St Mary's	M38	Control	7	0_9	ERS3501277	BAMBI-M38_7
M38.2	24482_1#42	24482_1.42	3662STDY7058443	M038.2	Plate 13	M38	n	n	M	C	1110	29	4	n	short	BM_DBM	NA	35	338	Imperial	St Mary's	M38	Control	12	10_29	ERS3501276	BAMBI-M38_12
M39.1	23162_1#56	23162_1.56	3662STDY6993539	M039.1	Plate 10	M39	y	n	F	V	1330	28	4	n	short	BM_DBM	NA	44	341	Imperial	St Mary's	M39	Control	8	0_9	ERS3501278	BAMBI-M39
M39.2	24482_1#31	24482_1.31	3662STDY7058432	M039.2	Plate 13	M39	y	n	F	V	1330	28	4	n	short	BM_DBM	NA	44	343	Imperial	St Mary's	M39	Control	8	0_9	ERS3501280	BAMBI-M39_8
M39.3	23162_1#64	23162_1.64	3662STDY6993548	M039.3	Plate 10	M39	y	n	F	V	1330	28	4	n	short	BM	NA	44	340	Imperial	St Mary's	M39	Control	13	10_29	ERS3594689	BAMBI2-M39_2
M39.4	24482_1#40	24482_1.40	3662STDY7058441	M039.4	Plate 13	M39	y	n	F	V	1330	28	4	n	short	BM	NA	44	342	Imperial	St Mary's	M39	Control	15	10_29	ERS3501279	BAMBI-M39_15
M54.1	24482_1#8	24482_1.8	3662STDY7058409	M054.1	Plate 13	M54	n	n	M	C	1000	28	2	n	none	BM_DBM	NA	65	345	Imperial	St Mary's	M54	Control	7	0_9	ERS3501283	BAMBI-M54_7
M54.2	24482_1#9	24482_1.9	3662STDY7058410	M054.2	Plate 13	M54	n	n	M	C	1000	28	2	n	none	BM_DBM	NA	65	344	Imperial	St Mary's	M54	Control	14	10_29	ERS3501282	BAMBI-M54_14
M55.1	24482_1#10	24482_1.10	3662STDY7058411	M055.1	Plate 13	M55	n	n	F	C	1100	28	2	n	none	BM_DBM	NA	50	347	Imperial	St Mary's	M55	Control	7	0_9	ERS3501285	BAMBI-M55_7
M55.2	24482_1#11	24482_1.11	3662STDY7058412	M055.2	Plate 13	M55	n	n	F	C	1100	28	2	n	none	BM_DBM	NA	50	346	Imperial	St Mary's	M55	Control	13	10_29	ERS3501284	BAMBI-M55_13
M56.1	24482_1#22	24482_1.22	3662STDY7058423	M056.1	Plate 13	M56	n	n	F	C	950	28	2	n	none	BM_DBM	NA	50	349	Imperial	St Mary's	M56	Control	7	0_9	ERS3501287	BAMBI-M56_7
M56.2	24482_1#23	24482_1.23	3662STDY7058424	M056.2	Plate 13	M56	n	n	F	C	950	28	2	n	none	BM_DBM	NA	50	348	Imperial	St Mary's	M56	Control	14	10_29	ERS3501286	BAMBI-M56_14
M58.1	23162_1#67	23162_1.67	3662STDY6993551	M058.1	Plate 10	M58	n	n	M	C	980	28	3	n	short	BM_DBM	NA	53	351	Imperial	St Mary's	M58	Control	12	10_29	ERS3501288	BAMBI-M58
M58.2	23162_1#76	23162_1.76	3662STDY6993560	M058.2	Plate 10	M58	n	n	M	C	980	28	3	n	short	BM	NA	53	350	Imperial	St Mary's	M58	Control	44	30_49	ERS3594691	BAMBI2-M58_2
M59.1	24482_1#79	24482_1.79	3662STDY7058480	M059.1	Plate 13	M59	n	n	F	C	1000	28	3	n	none	BM_DBM	NA	53	353	Imperial	St Mary's	M59	Control	7	0_9	ERS3501290	BAMBI-M59_7
M59.2	24482_1#88	24482_1.88	3662STDY7058489	M059.2	Plate 13	M59	n	n	F	C	1000	28	3	n	none	BM	NA	53	352	Imperial	St Mary's	M59	Control	14	10_29	ERS3501289	BAMBI-M59_14
M60.1	24482_1#89	24482_1.89	3662STDY7058490	M060.1	Plate 13	M60	n	n	F	C	950	28	3	n	none	BM_DBM	NA	53	355	Imperial	St Mary's	M60	Control	7	0_9	ERS3501292	BAMBI-M60_7
M60.2	24482_1#90	24482_1.90	3662STDY7058491	M060.2	Plate 13	M60	n	n	F	C	950	28	3	n	none	BM	NA	53	354	Imperial	St Mary's	M60	Control	14	10_29	ERS3501291	BAMBI-M60_14
M62.1	23162_1#77	23162_1.77	3662STDY6993561	M062.1	Plate 10	M62	n	n	M	C	1840	31	4	n	none	F	NA	15	357	Imperial	St Mary's	M62	Control	4	0_9	ERS3501293	BAMBI-M62
M62.2	23162_1#78	23162_1.78	3662STDY6993562	M062.2	Plate 10	M62	n	n	M	C	1840	31	4	n	none	BM_F	NA	15	356	Imperial	St Mary's	M62	Control	11	10_29	ERS3594692	BAMBI2-M62_2
M63.1	23162_1#79	23162_1.79	3662STDY6993563	M063.1	Plate 10	M63	n	n	M	V	1830	31	6	y	short	BM_F	NA	23	359	Imperial	St Mary's	M63	Control	7	0_9	ERS3501294	BAMBI-M63
M63.2	23162_1#87	23162_1.87	3662STDY6993572	M063.2	Plate 10	M63	n	n	M	V	1830	31	6	n	short	BM_F	NA	23	358	Imperial	St Mary's	M63	Control	11	10_29	ERS3594693	BAMBI2-M63_2
M65.1	23162_1#6	23162_1.6	3662STDY6993489	M065.1	Plate 10	M65	n	n	M	V	1100	28	0	y	long	BM_F	NA	130	361	Imperial	St Mary's	M65	Control	44	30_49	ERS3501295	BAMBI-M65
M65.2	23162_1#89	23162_1.89	3662STDY6993574	M065.2	Plate 10	M65	n	n	M	V	1100	28	0	y	long	BM_F	NA	130	360	Imperial	St Mary's	M65	Control	59	50_99	ERS3594694	BAMBI2-M65_2
M7.1	24482_1#77	24482_1.77	3662STDY7058478	M007.1	Plate 13	M7	n	n	M	V	1460	31	0	n	none	BM_F	NA	32	364	Imperial	St Mary's	M7	Control	8	0_9	ERS3501303	BAMBI-M7_8
M7.2	24482_1#78	24482_1.78	3662STDY7058479	M007.2	Plate 13	M7	n	n	M	V	1460	31	0	n	none	BM_F	NA	32	363	Imperial	St Mary's	M7	Control	11	10_29	ERS3501301	BAMBI-M7
M7.3	23162_1#19	23162_1.19	3662STDY6993502	M007.3	Plate 10	M7	n	n	M	V	1460	31	0	n	none	BM_F	NA	32	362	Imperial	St Mary's	M7	Control	11	10_29	ERS3501302	BAMBI-M7_11
M70.1	24570_1#7	24570_1.7	3662STDY7058119	M070.1	Plate 11	M70	n	n	F	V	1720	31	5	n	short	BM_F	NA	76	366	Imperial	St Mary's	M70	Control	11	10_29	ERS3501296	BAMBI-M70
M70.2	23162_1#90	23162_1.90	3662STDY6993575	M070.2	Plate 10	M70	n	n	F	V	1720	31	5	n	short	BM_F	NA	76	365	Imperial	St Mary's	M70	Control	54	50_99	ERS3594695	BAMBI2-M70_2
M73.1	23162_1#9	23162_1.9	3662STDY6993492	M073.1	Plate 10	M73	n	n	M	C	1730	31	1	n	short	BM	NA	35	368	Imperial	St Mary's	M73	Control	5	0_9	ERS3501297	BAMBI-M73
M73.2	23162_1#10	23162_1.10	3662STDY6993493	M073.2	Plate 10	M73	n	n	M	C	1730	31	1	n	short	BM	NA	35	367	Imperial	St Mary's	M73	Control	12	10_29	ERS3594696	BAMBI2-M73_2
M77.1	23162_1#11	23162_1.11	3662STDY6993494	M077.1	Plate 10	M77	n	n	F	C	1300	30	6	n	short	BM_DBM	NA	42	371	Imperial	St Mary's	M77	Control	7	0_9	ERS3501298	BAMBI-M77
M77.2	23162_1#12	23162_1.12	3662STDY6993495	M077.2	Plate 10	M77	n	n	F	C	1300	30	6	n	short	BM_DBM	NA	42	370	Imperial	St Mary's	M77	Control	12	10_29	ERS3594697	BAMBI2-M77_2
M77.3	23162_1#21	23162_1.21	3662STDY6993504	M077.3	Plate 10	M77	n	n	F	C	1300	30	6	n	short	BM	NA	42	369	Imperial	St Mary's	M77	Control	39	30_49	NA	NA
M78.1	23162_1#84	23162_1.84	3662STDY6993569	M078.1	Plate 10	M78	n	n	M	V	1360	29	6	y	short	BM_F	NA	25	373	Imperial	St Mary's	M78	Control	7	0_9	ERS3501299	BAMBI-M78
M78.2	23162_1#85	23162_1.85	3662STDY6993570	M078.2	Plate 10	M78	n	n	M	V	1360	29	6	n	short	BM_F	NA	25	372	Imperial	St Mary's	M78	Control	12	10_29	ERS3594698	BAMBI2-M78_2
M79.1	23162_1#83	23162_1.83	3662STDY6993568	M079.1	Plate 10	M79	n	n	F	C	1260	30	0	n	short	BM_DBM	NA	38	375	Imperial	St Mary's	M79	Control	8	0_9	ERS3501300	BAMBI-M79
M79.2	23162_1#75	23162_1.75	3662STDY6993559	M079.2	Plate 10	M79	n	n	F	C	1260	30	0	n	short	BM	NA	38	374	Imperial	St Mary's	M79	Control	12	10_29	ERS3594699	BAMBI2-M79_2
M82.1	23162_1#86	23162_1.86	3662STDY6993571	M082.1	Plate 10	M82	n	n	M	C	1100	30	5	y	short	BM_DBM	NA	10	377	Imperial	St Mary's	M82	Control	4	0_9	ERS3501304	BAMBI-M82
M82.2	23162_1#5	23162_1.5	3662STDY6993488	M082.2	Plate 10	M82	n	n	M	C	1100	30	5	n	short	BM_DBM	NA	10	376	Imperial	St Mary's	M82	Control	9	0_9	ERS3594701	BAMBI2-M82
M84.1	23162_1#60	23162_1.60	3662STDY6993544	M084.1	Plate 10	M84	n	n	M	C	1630	30	5	y	short	BM_DBM	NA	31	379	Imperial	St Mary's	M84	Control	4	0_9	ERS3501305	BAMBI-M84
M84.2	23162_1#61	23162_1.61	3662STDY6993545	M084.2	Plate 10	M84	n	n	M	C	1630	30	5	n	short	BM_F	NA	31	378	Imperial	St Mary's	M84	Control	12	10_29	ERS3594702	BAMBI2-M84
M85.1	23162_1#73	23162_1.73	3662STDY6993557	M085.1	Plate 10	M85	n	n	M	C	1350	30	5	n	short	BM_F	NA	31	381	Imperial	St Mary's	M85	Control	6	0_9	ERS3501306	BAMBI-M85
M85.2	23162_1#74	23162_1.74	3662STDY6993558	M085.2	Plate 10	M85	n	n	M	C	1350	30	5	n	short	BM_DBM	NA	31	380	Imperial	St Mary's	M85	Control	12	10_29	ERS3594703	BAMBI2-M85
M86.1	23162_1#22	23162_1.22	3662STDY6993505	M086.1	Plate 10	M86	n	n	F	C	1090	30	1	n	short	BM	NA	14	383	Imperial	St Mary's	M86	Control	8	0_9	ERS3501307	BAMBI-M86
M86.2	23162_1#23	23162_1.23	3662STDY6993506	M086.2	Plate 10	M86	n	n	F	C	1090	30	1	n	short	BM_DBM	NA	14	382	Imperial	St Mary's	M86	Control	12	10_29	ERS3594704	BAMBI2-M86
M87.1	23162_1#25	23162_1.25	3662STDY6993508	M087.1	Plate 10	M87	n	n	M	C	920	27	4	n	short	BM_DBM	NA	85	386	Imperial	St Mary's	M87	Control	9	0_9	ERS3501308	BAMBI-M87
M87.2	23162_1#15	23162_1.15	3662STDY6993498	M087.2	Plate 10	M87	n	n	M	C	1081	27	4	n	short	BM_DBM	NA	85	385	Imperial	St Mary's	M87	Control	10	10_29	ERS3594705	BAMBI2-M87
M87.3	23162_1#16	23162_1.16	3662STDY6993499	M087.3	Plate 10	M87	n	n	M	C	1080	27	4	n	short	BM_DBM	NA	85	384	Imperial	St Mary's	M87	Control	44	30_49	NA	NA
M88.1	23162_1#3	23162_1.3	3662STDY6993486	M088.1	Plate 10	M88	n	y	M	C	920	27	4	n	short	BM_DBM	NA	85	390	Imperial	St Mary's	M88	Control	9	0_9	ERS3501309	BAMBI-M88
M88.2	23162_1#4	23162_1.4	3662STDY6993487	M088.2	Plate 10	M88	n	n	M	C	920	27	4	n	short	BM_DBM	NA	85	389	Imperial	St Mary's	M88	Control	12	10_29	ERS3594706	BAMBI2-M88
M88.3	23162_1#13	23162_1.13	3662STDY6993496	M088.3	Plate 10	M88	n	y	M	C	920	27	4	n	short	BM_DBM	NA	85	388	Imperial	St Mary's	M88	Control	44	30_49	NA	NA
M88.4	23162_1#14	23162_1.14	3662STDY6993497	M088.4	Plate 10	M88	n	y	M	C	920	27	4	n	short	BM_DBM	NA	85	387	Imperial	St Mary's	M88	Control	57	50_99	NA	NA
M89.1	24570_1#6	24570_1.6	3662STDY7058118	M089.1	Plate 11	M89	n	n	F	C	1215	30	2	y	short	BM_DBM	NA	37	392	Imperial	St Mary's	M89	Control	4	0_9	ERS3501311	BAMBI-M89_4
M89.2	23162_1#2	23162_1.2	3662STDY6993485	M089.2	Plate 10	M89	n	n	F	C	1215	30	2	n	short	BM_DBM	NA	37	391	Imperial	St Mary's	M89	Control	11	10_29	ERS3501310	BAMBI-M89
M90.1	23162_1#26	23162_1.26	3662STDY6993509	M090.1	Plate 10	M90	n	n	F	C	1275	30	2	n	short	BM_DBM	NA	31	394	Imperial	St Mary's	M90	Control	5	0_9	ERS3501312	BAMBI-M90
M90.2	23162_1#27	23162_1.27	3662STDY6993510	M090.2	Plate 10	M90	n	n	F	C	1275	30	2	n	short	BM_DBM	NA	31	393	Imperial	St Mary's	M90	Control	13	10_29	ERS3594708	BAMBI2-M90
M91.1	23162_1#28	23162_1.28	3662STDY6993511	M091.1	Plate 10	M91	n	n	F	V	1090	29	0	y	short	BM_DBM	NA	47	397	Imperial	St Mary's	M91	Control	4	0_9	ERS3501313	BAMBI-M91
M91.2	23162_1#37	23162_1.37	3662STDY6993520	M091.2	Plate 10	M91	n	n	F	V	1090	29	0	n	short	BM_DBM	NA	47	396	Imperial	St Mary's	M91	Control	9	0_9	ERS3594709	BAMBI2-M91
M91.3	23162_1#38	23162_1.38	3662STDY6993521	M091.3	Plate 10	M91	n	n	F	V	1090	29	0	n	short	BM_DBM	NA	47	395	Imperial	St Mary's	M91	Control	40	30_49	NA	NA
M92.1	23162_1#62	23162_1.62	3662STDY6993546	M092.1	Plate 10	M92	n	n	M	V	1270	28	0	n	short	BM_DBM	NA	71	400	Imperial	St Mary's	M92	Control	5	0_9	ERS3501314	BAMBI-M92
M92.2	23162_1#63	23162_1.63	3662STDY6993547	M092.2	Plate 10	M92	n	n	M	V	1270	28	0	n	short	BM	NA	71	399	Imperial	St Mary's	M92	Control	11	10_29	ERS3594710	BAMBI2-M92
M92.3	23162_1#72	23162_1.72	3662STDY6993556	M092.3	Plate 10	M92	n	n	M	V	1270	28	0	n	short	BM	NA	71	398	Imperial	St Mary's	M92	Control	42	30_49	NA	NA
M93.1	23162_1#50	23162_1.50	3662STDY6993533	M093.1	Plate 10	M93	n	y	M	V	978	29	1	y	short	BM_DBM	NA	29	403	Imperial	St Mary's	M93	Control	6	0_9	ERS3501315	BAMBI-M93
M93.2	23162_1#51	23162_1.51	3662STDY6993534	M093.2	Plate 10	M93	n	y	M	V	978	29	1	n	short	BM_DBM	NA	29	402	Imperial	St Mary's	M93	Control	11	10_29	ERS3594711	BAMBI2-M93
M93.3	23162_1#52	23162_1.52	3662STDY6993535	M093.3	Plate 10	M93	n	y	M	V	978	29	1	n	short	BM	NA	29	401	Imperial	St Mary's	M93	Control	43	30_49	NA	NA
M94.1	23162_1#39	23162_1.39	3662STDY6993522	M094.1	Plate 10	M94	n	y	M	V	1040	28	1	y	short	BM_DBM	NA	48	406	Imperial	St Mary's	M94	Control	5	0_9	ERS3501316	BAMBI-M94
M94.2	23162_1#40	23162_1.40	3662STDY6993523	M094.2	Plate 10	M94	n	y	M	V	1040	28	1	n	short	BM_DBM	NA	48	404	Imperial	St Mary's	M94	Control	12	10_29	ERS3594712	BAMBI2-M94
M94.3	23162_1#49	23162_1.49	3662STDY6993532	M094.3	Plate 10	M94	n	y	M	V	1040	28	1	n	short	BM_F	NA	48	405	Imperial	St Mary's	M94	Control	43	30_49	NA	NA
M95.1	23162_1#7	23162_1.7	3662STDY6993490	M095.1	Plate 10	M95	n	y	M	V	1410	29	3	y	short	BM_DBM	NA	78	410	Imperial	St Mary's	M95	Control	4	0_9	ERS3501317	BAMBI-M95
M95.2	23162_1#8	23162_1.8	3662STDY6993491	M095.2	Plate 10	M95	n	y	M	V	1410	29	3	n	short	BM	NA	78	409	Imperial	St Mary's	M95	Control	12	10_29	ERS3594713	BAMBI2-M95
M95.3	23162_1#17	23162_1.17	3662STDY6993500	M095.3	Plate 10	M95	n	n	M	V	1410	29	3	n	short	BM	NA	78	408	Imperial	St Mary's	M95	Control	44	30_49	NA	NA
M95.4	23162_1#18	23162_1.18	3662STDY6993501	M095.4	Plate 10	M95	n	y	M	V	1410	29	3	n	short	BM	NA	78	407	Imperial	St Mary's	M95	Control	59	50_99	NA	NA
P100A	23162_1#68	23162_1.68	3662STDY6993552	P100A	Plate 10	P100A	n	n	M	C	750	28	NA	y	short	BM	4	67	1	NNUH	Norfolk and Norwich	P100	Probiotic	4	0_9	ERS3501321	BAMBI-P100A
P100H	22044_1#18	22044_1.18	3662STDY6579271	P100H	Plate 6	P100H	n	n	M	C	750	28	NA	n	short	BM	14	67	2	NNUH	Norfolk and Norwich	P100	Probiotic	14	10_29	ERS3501322	BAMBI-P100H
P102F	22411_1#73	22411_1.73	3662STDY6537392	P102F	Plate 7	P102F	n	n	F	V	1930	31	NA	y	short	BM	7	22	3	NNUH	Norfolk and Norwich	P102	Probiotic	7	0_9	ERS3501325	BAMBI-P102F
P102J	22411_1#86	22411_1.86	3662STDY6537401	P102J	Plate 7	P102J	n	n	F	V	1930	31	NA	n	short	BM	11	22	4	NNUH	Norfolk and Norwich	P102	Probiotic	11	10_29	ERS3501326	BAMBI-P102J
P103A	22411_1#14	22411_1.14	3662STDY6537395	P103A	Plate 7	P103A	n	n	F	C	1065	30	NA	n	short	BM	7	39	5	NNUH	Norfolk and Norwich	P103	Probiotic	7	0_9	ERS3501328	BAMBI-P103A
P103G	22411_1#51	22411_1.51	3662STDY6537406	P103G	Plate 7	P103G	n	y	F	C	1065	30	NA	n	short	BM	11	39	6	NNUH	Norfolk and Norwich	P103	Probiotic	13	10_29	ERS3501329	BAMBI-P103G
P103O	21844_1#53	21844_1.53	3662STDY6667379	P103O	Plate 8	P103O	n	n	F	C	1065	30	NA	n	short	BM	20	39	7	NNUH	Norfolk and Norwich	P103	Probiotic	37	30_49	ERS3594718	BAMBI2-P103O
P104E	22044_1#77	22044_1.77	3662STDY6579268	P104E	Plate 6	P104E	n	n	M	C	1200	27	NA	y	long	BM	10	71	8	NNUH	Norfolk and Norwich	P104	Probiotic	13	10_29	ERS3501331	BAMBI-P104E
P104K	22044_1#78	22044_1.78	3662STDY6579276	P104K	Plate 6	P104K	n	n	M	C	1200	27	NA	n	long	BM_F	39	71	9	NNUH	Norfolk and Norwich	P104	Probiotic	44	30_49	ERS3501332	BAMBI-P104K
P104L	22044_1#79	22044_1.79	3662STDY6579284	P104L	Plate 6	P104L	n	n	M	C	1200	27	NA	n	long	BM	39	71	10	NNUH	Norfolk and Norwich	P104	Probiotic	54	50_99	ERS3501333	BAMBI-P104L
P105E	22044_1#81	22044_1.81	3662STDY6579300	P105E	Plate 6	P105E	n	n	M	V	1410	30	4	n	long	BM	9	48	11	NNUH	Norfolk and Norwich	P105	Probiotic	9	0_9	ERS3501335	BAMBI-P105E
P105I	22044_1#82	22044_1.82	3662STDY6579308	P105I	Plate 6	P105I	n	n	M	V	1410	30	4	n	long	BM	14	48	12	NNUH	Norfolk and Norwich	P105	Probiotic	14	10_29	ERS3501336	BAMBI-P105I
P105L	22044_1#83	22044_1.83	3662STDY6579316	P105L	Plate 6	P105L	n	n	M	V	1410	30	4	y	long	BM	24	48	13	NNUH	Norfolk and Norwich	P105	Probiotic	36	30_49	ERS3501337	BAMBI-P105L
P106C	22411_1#68	22411_1.68	3662STDY6537447	P106C	Plate 7	P106C	n	n	F	V	1402	30	4	n	long	BM	4	48	14	NNUH	Norfolk and Norwich	P106	Probiotic	7	0_9	ERS3501338	BAMBI-P106C
P106H	22044_1#61	22044_1.61	3662STDY6579235	P106H	Plate 6	P106H	n	y	F	V	1402	30	4	y	long	BM	10	48	15	NNUH	Norfolk and Norwich	P106	Probiotic	14	10_29	ERS3501339	BAMBI-P106H
P106M	21844_1#65	21844_1.65	3662STDY6667391	P106M	Plate 8	P106M	n	y	F	V	1402	30	4	n	long	BM	31	48	16	NNUH	Norfolk and Norwich	P106	Probiotic	36	30_49	ERS3594719	BAMBI2-P106M
P107B	22044_1#65	22044_1.65	3662STDY6579267	P107B	Plate 6	P107B	n	n	F	C	1515	33	NA	n	short	BM	0	25	17	NNUH	Norfolk and Norwich	P107	Probiotic	13	10_29	ERS3501340	BAMBI-P107B
P108C	22044_1#85	22044_1.85	3662STDY6579237	P108C	Plate 6	P108C	n	n	F	V	549	24	1	y	long	BM	17	113	18	NNUH	Norfolk and Norwich	P108	Probiotic	17	10_29	ERS3501341	BAMBI-P108C
P108K	22044_1#86	22044_1.86	3662STDY6579245	P108K	Plate 6	P108K	n	n	F	V	549	24	1	n	long	BM	42	113	19	NNUH	Norfolk and Norwich	P108	Probiotic	42	30_49	ERS3501342	BAMBI-P108K
P108M	22044_1#87	22044_1.87	3662STDY6579253	P108M	Plate 6	P108M	n	n	F	V	549	24	1	n	long	BM	63	113	20	NNUH	Norfolk and Norwich	P108	Probiotic	63	50_99	ERS3501343	BAMBI-P108M
P109D	22044_1#69	22044_1.69	3662STDY6579299	P109D	Plate 6	P109D	n	n	F	C	1315	31	5	n	short	BM_DBM	17	29	21	NNUH	Norfolk and Norwich	P109	Probiotic	18	10_29	ERS3501345	BAMBI-P109D
P10N	22044_1#21	22044_1.21	3662STDY6579295	P010N	Plate 6	P10N	n	n	M	V	1050	26	5	n	long	BM	9	28	22	NNUH	Norfolk and Norwich	P10	Probiotic	13	10_29	ERS3501346	BAMBI-P10N
P10T	22044_1#76	22044_1.76	3662STDY6579260	P010T	Plate 6	P10T	n	n	M	V	1050	26	5	NA	long	BM	18	28	23	NNUH	Norfolk and Norwich	P10	Probiotic	48	30_49	ERS3501348	BAMBI-P10T
P10V	22044_1#23	22044_1.23	3662STDY6579311	P010V	Plate 6	P10V	n	n	M	V	1050	26	5	NA	long	NA	18	28	24	NNUH	Norfolk and Norwich	P10	Probiotic	64	50_99	ERS3501349	BAMBI-P10V
P110B	22044_1#26	22044_1.26	3662STDY6579240	P110B	Plate 6	P110B	n	n	F	V	567	23	2	n	long	BM	14	178	25	NNUH	Norfolk and Norwich	P110	Probiotic	14	10_29	ERS3501352	BAMBI-P110B
P110P	22044_1#72	22044_1.72	3662STDY6579323	P110P	Plate 6	P110P	n	n	F	V	567	23	2	n	long	BM	44	178	26	NNUH	Norfolk and Norwich	P110	Probiotic	44	30_49	ERS3501353	BAMBI-P110P
P110Q	22411_1#80	22411_1.80	3662STDY6537448	P110Q	Plate 7	P110Q	n	n	F	V	567	23	2	y	long	BM	55	178	27	NNUH	Norfolk and Norwich	P110	Probiotic	55	50_99	ERS3501354	BAMBI-P110Q
P111C	21979_1#12	21979_1.12	3258STDY6399761	P111C	Plate 4	P111C	y	n	F	V	602	24	1	y	long	BM	11	152	28	NNUH	Norfolk and Norwich	P111	Probiotic	11	10_29	ERS3594720	BAMBI2-P111C
P111D	21979_1#23	21979_1.23	3258STDY6399762	P111D	Plate 4	P111D	y	n	F	V	602	24	1	y	long	BM	12	152	29	NNUH	Norfolk and Norwich	P111	Probiotic	12	10_29	ERS3594721	BAMBI2-P111D
P111G	21979_1#35	21979_1.35	3258STDY6399763	P111G	Plate 4	P111G	y	n	F	V	602	24	1	n	long	BM	37	152	30	NNUH	Norfolk and Norwich	P111	Probiotic	37	30_49	ERS3594722	BAMBI2-P111G
P111H	21844_1#72	21844_1.72	3662STDY6667398	P111H	Plate 8	P111H	y	n	F	V	602	24	1	n	long	BM	39	152	31	NNUH	Norfolk and Norwich	P111	Probiotic	39	30_49	ERS3594723	BAMBI2-P111H
P111O	22044_1#22	22044_1.22	3662STDY6579303	P111O	Plate 6	P111O	y	n	F	V	602	24	1	n	long	BM	60	152	32	NNUH	Norfolk and Norwich	P111	Probiotic	60	50_99	ERS3501355	BAMBI-P111O
P112C	22411_1#96	22411_1.96	3662STDY6537481	P112C	Plate 7	P112C	n	n	M	C	1151	29	2	y	short	BM	6	56	33	NNUH	Norfolk and Norwich	P112	Probiotic	6	0_9	ERS3501356	BAMBI-P112C
P112H	22044_1#27	22044_1.27	3662STDY6579248	P112H	Plate 6	P112H	n	y	M	C	1151	29	2	n	short	BM	14	56	34	NNUH	Norfolk and Norwich	P112	Probiotic	14	10_29	ERS3501357	BAMBI-P112H
P112N	22044_1#34	22044_1.34	3662STDY6579304	P112N	Plate 6	P112N	n	y	M	C	1151	29	2	n	short	BM	35	56	35	NNUH	Norfolk and Norwich	P112	Probiotic	45	30_49	ERS3501358	BAMBI-P112N
P113A	22411_1#58	22411_1.58	3662STDY6537462	P113A	Plate 7	P113A	n	n	F	V	1385	29	5	n	short	F	17	45	36	NNUH	Norfolk and Norwich	P113	Probiotic	17	10_29	ERS3501359	BAMBI-P113A
P113F	22411_1#59	22411_1.59	3662STDY6537470	P113F	Plate 7	P113F	n	n	F	V	1385	29	5	n	short	F	36	45	37	NNUH	Norfolk and Norwich	P113	Probiotic	39	30_49	ERS3501360	BAMBI-P113F
P114B	22411_1#33	22411_1.33	3662STDY6537452	P114B	Plate 7	P114B	n	n	F	V	1260	29	5	n	short	F	18	47	38	NNUH	Norfolk and Norwich	P114	Probiotic	18	10_29	ERS3501361	BAMBI-P114B
P114H	22044_1#38	22044_1.38	3662STDY6579241	P114H	Plate 6	P114H	n	n	F	V	1260	29	5	n	short	F	42	47	39	NNUH	Norfolk and Norwich	P114	Probiotic	42	30_49	ERS3501362	BAMBI-P114H
P115C	22044_1#58	22044_1.58	3662STDY6579306	P115C	Plate 6	P115C	n	n	F	C	554	25	2	y	long	BM	14	84	40	NNUH	Norfolk and Norwich	P115	Probiotic	14	10_29	ERS3501363	BAMBI-P115C
P115M	22044_1#84	22044_1.84	3662STDY6579324	P115M	Plate 6	P115M	n	n	F	C	554	25	2	n	long	DBM	41	84	41	NNUH	Norfolk and Norwich	P115	Probiotic	41	30_49	ERS3501364	BAMBI-P115M
P116F	22411_1#24	22411_1.24	3662STDY6537475	P116F	Plate 7	P116F	y	n	M	V	685	24	4	n	long	BM	11	91	42	NNUH	Norfolk and Norwich	P116	Probiotic	12	10_29	ERS3501367	BAMBI-P116F
P117B	21844_1#31	21844_1.31	3662STDY6667357	P117B	Plate 8	P117B	n	n	F	V	930	26	2	y	long	BM	11	87	43	NNUH	Norfolk and Norwich	P117	Probiotic	12	10_29	ERS3594724	BAMBI2-P117B
P118E	22044_1#5	22044_1.5	3662STDY6579262	P118E	Plate 6	P118E	n	n	M	C	1485	33	4	y	long	BM	10	26	44	NNUH	Norfolk and Norwich	P118	Probiotic	13	10_29	ERS3501369	BAMBI-P118E
P118G	21844_1#89	21844_1.89	3662STDY6667415	P118G	Plate 8	P118G	n	n	M	C	1485	33	4	n	long	BM	13	26	45	NNUH	Norfolk and Norwich	P118	Probiotic	21	10_29	ERS3594725	BAMBI2-P118G
P119B	22411_1#48	22411_1.48	3662STDY6537477	P119B	Plate 7	P119B	n	n	F	V	1420	33	2	n	none	BM	6	19	46	NNUH	Norfolk and Norwich	P119	Probiotic	14	10_29	ERS3501370	BAMBI-P119B
P119D	21844_1#84	21844_1.84	3662STDY6667410	P119D	Plate 8	P119D	n	n	F	V	1420	33	2	n	none	NA	6	19	47	NNUH	Norfolk and Norwich	P119	Probiotic	52	50_99	ERS3594726	BAMBI2-P119D
P11F	22044_1#25	22044_1.25	3662STDY6579232	P011F	Plate 6	P11F	n	n	M	C	1640	30	1	y	short	BM	18	35	48	NNUH	Norfolk and Norwich	P11	Probiotic	13	10_29	ERS3501372	BAMBI-P11F
P120B	22411_1#60	22411_1.60	3662STDY6537478	P120B	Plate 7	P120B	n	n	M	C	624	27	6	n	long	BM	9	112	49	NNUH	Norfolk and Norwich	P120	Probiotic	9	0_9	ERS3501379	BAMBI-P120B
P120K	21844_1#5	21844_1.5	3662STDY6667331	P120K	Plate 8	P120K	n	n	M	C	624	27	6	y	long	BM	34	112	50	NNUH	Norfolk and Norwich	P120	Probiotic	34	30_49	ERS3594727	BAMBI2-P120K
P12A	21844_1#62	21844_1.62	3662STDY6667388	P012A	Plate 8	P12A	n	n	M	V	1000	26	1	y	long	BM	2	48	51	NNUH	Norfolk and Norwich	P12	Probiotic	5	0_9	ERS3594728	BAMBI2-P12A
P12F	24687_1#19	24687_1.19	3662STDY7058516	P012F	Plate 14	P12F	n	n	M	V	1000	26	1	n	long	BM	10	48	52	NNUH	Norfolk and Norwich	P12	Probiotic	14	10_29	ERS3501391	BAMBI-P12F
P12K	24687_1#70	24687_1.70	3662STDY7058573	P012K	Plate 14	P12K	n	n	M	V	1000	26	1	n	long	BM	31	48	53	NNUH	Norfolk and Norwich	P12	Probiotic	40	30_49	ERS3594729	BAMBI2-P12K
P12M	24687_1#41	24687_1.41	3662STDY7058540	P012M	Plate 14	P12M	n	n	M	V	1000	26	1	n	long	BM	31	48	54	NNUH	Norfolk and Norwich	P12	Probiotic	57	50_99	ERS3501393	BAMBI-P12M
P13A	21844_1#3	21844_1.3	3662STDY6667329	P013A	Plate 8	P13A	n	n	F	C	700	25	0	y	long	BM	2	20	55	NNUH	Norfolk and Norwich	P13	Probiotic	5	0_9	ERS3594730	BAMBI2-P13A
P14C	22044_1#15	22044_1.15	3662STDY6579247	P014C	Plate 6	P14C	n	n	F	V	1400	32	1	y	short	BM_F	4	19	56	NNUH	Norfolk and Norwich	P14	Probiotic	6	0_9	ERS3501395	BAMBI-P14C
P14F	22411_1#53	22411_1.53	3662STDY6537422	P014F	Plate 7	P14F	n	n	F	V	1400	32	1	n	short	BM_F	10	19	57	NNUH	Norfolk and Norwich	P14	Probiotic	13	10_29	ERS3501396	BAMBI-P14F
P15G	22411_1#65	22411_1.65	3662STDY6537423	P015G	Plate 7	P15G	n	n	F	V	1520	32	1	n	short	BM_F	6	19	58	NNUH	Norfolk and Norwich	P15	Probiotic	7	0_9	ERS3501397	BAMBI-P15G
P15I	22411_1#77	22411_1.77	3662STDY6537424	P015I	Plate 7	P15I	n	n	F	V	1520	32	1	n	short	BM_F	9	19	59	NNUH	Norfolk and Norwich	P15	Probiotic	10	10_29	ERS3501398	BAMBI-P15I
P16D	24687_1#29	24687_1.29	3662STDY7058527	P016D	Plate 14	P16D	n	n	F	V	707	24	5	y	long	BM	6	133	60	NNUH	Norfolk and Norwich	P16	Probiotic	7	0_9	ERS3501399	BAMBI-P16D
P16J	24687_1#18	24687_1.18	3662STDY7058515	P016J	Plate 14	P16J	n	n	F	V	707	24	5	y	long	BM	13	133	61	NNUH	Norfolk and Norwich	P16	Probiotic	14	10_29	ERS3501400	BAMBI-P16J
P16S	24687_1#39	24687_1.39	3662STDY7058538	P016S	Plate 14	P16S	n	n	F	V	707	24	5	n	long	BM	46	133	62	NNUH	Norfolk and Norwich	P16	Probiotic	47	30_49	ERS3501401	BAMBI-P16S
P16V	24687_1#83	24687_1.83	3662STDY7058587	P016V	Plate 14	P16V	n	n	F	V	707	24	5	n	long	BM	46	133	63	NNUH	Norfolk and Norwich	P16	Probiotic	68	50_99	ERS3501403	BAMBI-P16V
P17A	24687_1#59	24687_1.59	3662STDY7058561	P017A	Plate 14	P17A	n	n	F	V	774	24	3	y	long	BM	4	106	64	NNUH	Norfolk and Norwich	P17	Probiotic	5	0_9	ERS3501405	BAMBI-P17A
P17B	24687_1#71	24687_1.71	3662STDY7058574	P017B	Plate 14	P17B	n	n	F	V	774	24	3	y	long	BM	6	106	65	NNUH	Norfolk and Norwich	P17	Probiotic	14	10_29	ERS3501406	BAMBI-P17B
P18D	NA	12	NA	P018D	Plate 1	P18D	n	n	F	V	750	26	6	n	long	BM_DBM	17	92	66	NNUH	Norfolk and Norwich	P18	Probiotic	20	10_29	ERS3501410	BAMBI-P18D
P18H	NA	15	NA	P018H	Plate 1	P18H	n	n	F	V	750	26	6	n	long	BM_DBM	18	92	67	NNUH	Norfolk and Norwich	P18	Probiotic	40	30_49	ERS3501411	BAMBI-P18H
P18I	22044_1#28	22044_1.28	3662STDY6579256	P018I	Plate 6	P18I	n	y	F	V	750	26	6	n	long	BM_DBM	18	92	68	NNUH	Norfolk and Norwich	P18	Probiotic	47	30_49	ERS3501412	BAMBI-P18I
P18K	22044_1#29	22044_1.29	3662STDY6579264	P018K	Plate 6	P18K	n	y	F	V	750	26	6	n	long	BM_DBM	18	92	69	NNUH	Norfolk and Norwich	P18	Probiotic	62	50_99	ERS3501413	BAMBI-P18K
P19K	24687_1#28	24687_1.28	3662STDY7058525	P019K	Plate 14	P19K	n	n	M	V	780	24	2	y	long	BM	9	91	70	NNUH	Norfolk and Norwich	P19	Probiotic	10	10_29	ERS3501421	BAMBI-P19K
P19S	24687_1#49	24687_1.49	3662STDY7058550	P019S	Plate 14	P19S	n	n	M	V	780	24	2	n	long	NA	9	91	71	NNUH	Norfolk and Norwich	P19	Probiotic	60	50_99	ERS3501423	BAMBI-P19S
P20B	NA	13	NA	P020B	Plate 1	P20B	n	y	M	V	1000	29	2	n	long	BM	4	60	72	NNUH	Norfolk and Norwich	P20	Probiotic	8	0_9	ERS3501425	BAMBI-P20B
P20H	NA	16	NA	P020H	Plate 1	P20H	n	y	M	V	1000	29	2	n	long	BM	10	60	73	NNUH	Norfolk and Norwich	P20	Probiotic	14	10_29	ERS3501426	BAMBI-P20H
P20O	24687_1#30	24687_1.30	3662STDY7058528	P020O	Plate 14	P20O	n	y	M	V	1000	29	2	n	long	BM	39	60	74	NNUH	Norfolk and Norwich	P20	Probiotic	43	30_49	ERS3501427	BAMBI-P20O
P20Q	NA	19	NA	P020Q	Plate 1	P20Q	n	y	M	V	1000	29	2	n	long	BM	39	60	75	NNUH	Norfolk and Norwich	P20	Probiotic	59	50_99	ERS3501428	BAMBI-P20Q
P21A	22128_1#1	22128_1.1	3662STDY6446220	P021A	Plate 5	P21A	n	n	F	V	1209	29	2	n	short	BM	5	44	76	NNUH	Norfolk and Norwich	P21	Probiotic	5	0_9	ERS3501430	BAMBI-P21A
P21D	22044_1#33	22044_1.33	3662STDY6579296	P021D	Plate 6	P21D	n	n	F	V	1209	29	2	n	short	BM	7	44	77	NNUH	Norfolk and Norwich	P21	Probiotic	7	0_9	ERS3501431	BAMBI-P21D
P21L	NA	7	NA	P021L	Plate 1	P21L	n	n	F	V	1209	29	2	n	short	BM	14	44	78	NNUH	Norfolk and Norwich	P21	Probiotic	14	10_29	ERS3501432	BAMBI-P21L
P21U	NA	11	NA	P021U	Plate 1	P21U	n	n	F	V	1209	29	2	n	short	BM	44	44	79	NNUH	Norfolk and Norwich	P21	Probiotic	44	30_49	ERS3501433	BAMBI-P21U
P22	21844_1#2	21844_1.2	3662STDY6667328	P022	Plate 8	P22	n	y	M	C	1443	31	4	y	short	BM	5	34	80	NNUH	Norfolk and Norwich	P22	Probiotic	5	0_9	ERS3501435	BAMBI-P22A
P22A	24687_1#82	24687_1.82	3662STDY7058586	P022A	Plate 14	P22A	n	y	M	C	1443	31	4	n	short	BM	6	34	81	NNUH	Norfolk and Norwich	P22	Probiotic	12	10_29	ERS3594731	BAMBI2-P22A
P23C	24687_1#38	24687_1.38	3662STDY7058537	P023C	Plate 14	P23C	n	n	M	C	975	31	4	n	short	BM	6	49	82	NNUH	Norfolk and Norwich	P23	Probiotic	6	0_9	ERS3501440	BAMBI-P23C
P23D	21844_1#38	21844_1.38	3662STDY6667364	P023D	Plate 8	P23D	n	n	M	C	975	31	4	n	short	BM	6	49	83	NNUH	Norfolk and Norwich	P23	Probiotic	12	10_29	ERS3594732	BAMBI2-P23D
P24B	22411_1#32	22411_1.32	3662STDY6537444	P024B	Plate 7	P24B	n	n	F	C	1215	31	6	y	short	BM	5	27	84	NNUH	Norfolk and Norwich	P24	Probiotic	5	0_9	ERS3501446	BAMBI-P24B
P24G	22411_1#92	22411_1.92	3662STDY6537449	P024G	Plate 7	P24G	n	n	F	C	1215	31	6	n	short	BM	11	27	85	NNUH	Norfolk and Norwich	P24	Probiotic	11	10_29	ERS3501447	BAMBI-P24G
P25O	22411_1#37	22411_1.37	3662STDY6537389	P025O	Plate 7	P25O	n	y	F	V	860	25	1	y	long	BM_DBM	12	77	86	NNUH	Norfolk and Norwich	P25	Probiotic	12	10_29	ERS3501448	BAMBI-P25O
P25S	22411_1#25	22411_1.25	3662STDY6537388	P025S	Plate 7	P25S	n	y	F	V	860	25	1	n	long	NA	58	77	87	NNUH	Norfolk and Norwich	P25	Probiotic	58	50_99	ERS3501449	BAMBI-P25S
P27F	22411_1#49	22411_1.49	3662STDY6537390	P027F	Plate 7	P27F	n	n	M	C	1229	32	4	y	long	BM	7	35	88	NNUH	Norfolk and Norwich	P27	Probiotic	7	0_9	ERS3501455	BAMBI-P27F
P27J	24570_1#17	24570_1.17	3662STDY7058129	P027J	Plate 11	P27J	n	y	M	C	1229	32	4	y	long	BM	12	35	89	NNUH	Norfolk and Norwich	P27	Probiotic	12	10_29	ERS3501456	BAMBI-P27J_NA
P28A	22411_1#6	22411_1.6	3662STDY6537426	P028A	Plate 7	P28A	n	y	M	V	780	25	4	y	long	BM_DBM	0	30	90	NNUH	Norfolk and Norwich	P28	Probiotic	7	0_9	ERS3501457	BAMBI-P28A
P28G	22411_1#61	22411_1.61	3662STDY6537391	P028G	Plate 7	P28G	n	y	M	V	780	25	4	y	long	BM_DBM	6	30	91	NNUH	Norfolk and Norwich	P28	Probiotic	14	10_29	ERS3501458	BAMBI-P28G
P28R	21844_1#18	21844_1.18	3662STDY6667344	P028R	Plate 8	P28R	n	n	M	V	780	25	4	n	long	BM_DBM	20	30	92	NNUH	Norfolk and Norwich	P28	Probiotic	27	10_29	ERS3594733	BAMBI2-P28R
P29C	24687_1#81	24687_1.81	3662STDY7058585	P029C	Plate 14	P29C	n	y	M	V	935	26	5	y	long	BM	1	68	93	NNUH	Norfolk and Norwich	P29	Probiotic	7	0_9	ERS3501460	BAMBI-P29G
P29G	24687_1#61	24687_1.61	3662STDY7058563	P029G	Plate 14	P29G	n	n	M	V	935	26	5	y	long	BM	6	68	94	NNUH	Norfolk and Norwich	P29	Probiotic	13	10_29	ERS3594734	BAMBI2-P29G
P29L	24687_1#40	24687_1.40	3662STDY7058539	P029L	Plate 14	P29L	n	y	M	V	935	26	5	n	long	BM	39	68	95	NNUH	Norfolk and Norwich	P29	Probiotic	46	30_49	ERS3501461	BAMBI-P29L
P31Y	22044_1#35	22044_1.35	3662STDY6579312	P031Y	Plate 6	P31Y	n	n	F	V	605	23	6	n	long	BM	85	94	96	NNUH	Norfolk and Norwich	P31	Probiotic	95	50_99	ERS3501462	BAMBI-P31Y
P32C	24687_1#7	24687_1.7	3662STDY7058504	P032C	Plate 14	P32C	n	n	F	C	775	26	5	y	long	BM	3	86	97	NNUH	Norfolk and Norwich	P32	Probiotic	7	0_9	ERS3501463	BAMBI-P32C
P32H	24687_1#5	24687_1.5	3662STDY7058502	P032H	Plate 14	P32H	n	n	F	C	775	26	5	y	long	BM	10	86	98	NNUH	Norfolk and Norwich	P32	Probiotic	13	10_29	ERS3501464	BAMBI-P32H
P32O	24687_1#6	24687_1.6	3662STDY7058503	P032O	Plate 14	P32O	n	n	F	C	775	26	5	n	long	BM	53	86	99	NNUH	Norfolk and Norwich	P32	Probiotic	61	50_99	ERS3501465	BAMBI-P32O
P33	22044_1#36	22044_1.36	3662STDY6579320	P033	Plate 6	P33	n	y	M	C	1170	28	2	y	short	BM	4	47	100	NNUH	Norfolk and Norwich	P33	Probiotic	7	0_9	ERS3501468	BAMBI-P33
P33E	22128_1#15	22128_1.15	3662STDY6446251	P033E	Plate 5	P33E	n	y	M	C	1170	28	2	n	short	BM	13	47	101	NNUH	Norfolk and Norwich	P33	Probiotic	15	10_29	ERS3501466	BAMBI-P33E
P33J	22128_1#26	22128_1.26	3662STDY6446252	P033J	Plate 5	P33J	n	y	M	C	1170	28	2	n	short	BM	39	47	102	NNUH	Norfolk and Norwich	P33	Probiotic	42	30_49	ERS3501467	BAMBI-P33J
P35E	21844_1#14	21844_1.14	3662STDY6667340	P035E	Plate 8	P35E	n	n	M	V	565	23	2	y	long	BM	14	116	103	NNUH	Norfolk and Norwich	P35	Probiotic	17	10_29	ERS3594735	BAMBI2-P35E
P35M	24687_1#50	24687_1.50	3662STDY7058552	P035M	Plate 14	P35M	n	y	M	V	565	23	2	y	long	BM	39	116	104	NNUH	Norfolk and Norwich	P35	Probiotic	43	30_49	ERS3501471	BAMBI-P35M
P35P	24687_1#60	24687_1.60	3662STDY7058562	P035P	Plate 14	P35P	n	y	M	V	565	23	2	n	long	BM	52	116	105	NNUH	Norfolk and Norwich	P35	Probiotic	64	50_99	ERS3501472	BAMBI-P35P
P37C	22411_1#85	22411_1.85	3662STDY6537393	P037C	Plate 7	P37C	n	n	M	C	1050	32	0	y	long	BM	11	32	106	NNUH	Norfolk and Norwich	P37	Probiotic	11	10_29	ERS3501476	BAMBI-P37C
P38E	24687_1#72	24687_1.72	3662STDY7058575	P038E	Plate 14	P38E	n	n	F	C	950	33	5	n	short	BM	11	64	107	NNUH	Norfolk and Norwich	P38	Probiotic	14	10_29	ERS3501478	BAMBI-P38E
P38K.1	22411_1#18	22411_1.18	3662STDY6537427	P038K.1	Plate 7	P38K	n	n	F	C	950	33	5	n	short	NA	48	64	108	NNUH	Norfolk and Norwich	P38	Probiotic	50	50_99	ERS3501479	BAMBI-P38K
P38K.2	21844_1#73	21844_1.73	3662STDY6667399	P038K.2	Plate 8	P38K	n	n	F	C	950	33	5	n	short	NA	48	64	109	NNUH	Norfolk and Norwich	P38	Probiotic	50	50_99	ERS3594736	BAMBI2-P38K
P39C	22411_1#30	22411_1.30	3662STDY6537428	P039C	Plate 7	P39C	n	n	M	C	1129	27	1	n	long	BM	13	60	110	NNUH	Norfolk and Norwich	P39	Probiotic	14	10_29	ERS3501480	BAMBI-P39C
P39D	22411_1#50	22411_1.50	3662STDY6537398	P039D	Plate 7	P39D	n	n	M	C	1129	27	1	n	long	BM	13	60	111	NNUH	Norfolk and Norwich	P39	Probiotic	14	10_29	ERS3501481	BAMBI-P39D
P39K	21844_1#6	21844_1.6	3662STDY6667332	P039K	Plate 8	P39K	n	n	M	C	1129	27	1	n	long	NA	53	60	112	NNUH	Norfolk and Norwich	P39	Probiotic	82	50_99	ERS3594737	BAMBI2-P39K
P40H	22411_1#2	22411_1.2	3662STDY6537394	P040H	Plate 7	P40H	y	n	M	C	1039	27	1	y	long	BM	12	108	113	NNUH	Norfolk and Norwich	P40	Probiotic	13	10_29	ERS3501482	BAMBI-P40H
P40S	21844_1#74	21844_1.74	3662STDY6667400	P040S	Plate 8	P40S	y	y	M	C	1039	27	1	n	long	BM_F	42	108	114	NNUH	Norfolk and Norwich	P40	Probiotic	43	30_49	ERS3594738	BAMBI2-P40S
P40V	21844_1#37	21844_1.37	3662STDY6667363	P040V	Plate 8	P40V	y	y	M	C	1039	27	1	y	long	F	53	108	115	NNUH	Norfolk and Norwich	P40	Probiotic	67	50_99	ERS3594739	BAMBI2-P40V
P41	22411_1#42	22411_1.42	3662STDY6537429	P041	Plate 7	P41	n	n	M	C	795	25	4	y	long	BM	2	12	116	NNUH	Norfolk and Norwich	P41	Probiotic	5	0_9	ERS3501484	BAMBI-P41
P41D	22411_1#74	22411_1.74	3662STDY6537400	P041D	Plate 7	P41D	n	n	M	C	795	25	4	n	long	BM	8	12	117	NNUH	Norfolk and Norwich	P41	Probiotic	10	10_29	ERS3501483	BAMBI-P41D
P42H	22128_1#4	22128_1.4	3662STDY6446243	P042H	Plate 5	P42H	n	n	F	V	1384	29	4	n	short	DBM	20	45	118	NNUH	Norfolk and Norwich	P42	Probiotic	22	10_29	ERS3501485	BAMBI-P42H
P42I	22128_1#5	22128_1.5	3662STDY6446250	P042I	Plate 5	P42I	n	n	F	V	1384	29	4	n	short	DBM	31	45	119	NNUH	Norfolk and Norwich	P42	Probiotic	35	30_49	ERS3501486	BAMBI-P42I
P45C	22411_1#12	22411_1.12	3662STDY6537474	P045C	Plate 7	P45C	n	y	M	V	1372	30	6	n	short	F	6	35	120	NNUH	Norfolk and Norwich	P45	Probiotic	7	0_9	ERS3501489	BAMBI-P45C
P45D	22411_1#54	22411_1.54	3662STDY6537430	P045D	Plate 7	P45D	n	n	M	V	1372	30	6	n	short	F	7	35	121	NNUH	Norfolk and Norwich	P45	Probiotic	8	0_9	ERS3501490	BAMBI-P45D
P45H	22411_1#15	22411_1.15	3662STDY6537403	P045H	Plate 7	P45H	n	y	M	V	1372	30	6	n	short	F	12	35	122	NNUH	Norfolk and Norwich	P45	Probiotic	14	10_29	ERS3501491	BAMBI-P45H
P46	22128_1#75	22128_1.75	3662STDY6446296	P046	Plate 5	P46	n	n	M	V	1700	30	1	n	short	BM_F	6	30	123	NNUH	Norfolk and Norwich	P46	Probiotic	8	0_9	ERS3501495	BAMBI-P46
P46E	22128_1#76	22128_1.76	3662STDY6446303	P046E	Plate 5	P46E	n	n	M	V	1700	30	1	n	short	BM_F	11	30	124	NNUH	Norfolk and Norwich	P46	Probiotic	14	10_29	ERS3501492	BAMBI-P46E
P47F	22411_1#66	22411_1.66	3662STDY6537431	P047F	Plate 7	P47F	n	n	F	C	1485	32	6	y	short	BM_F	4	16	125	NNUH	Norfolk and Norwich	P47	Probiotic	5	0_9	ERS3501496	BAMBI-P47F
P47M	22411_1#27	22411_1.27	3662STDY6537404	P047M	Plate 7	P47M	n	n	F	C	1485	32	6	n	short	BM_F	9	16	126	NNUH	Norfolk and Norwich	P47	Probiotic	10	10_29	ERS3501497	BAMBI-P47M
P48C	22128_1#79	22128_1.79	3662STDY6446242	P048C	Plate 5	P48C	n	n	M	V	1425	30	1	y	short	BM_F	6	30	127	NNUH	Norfolk and Norwich	P48	Probiotic	8	0_9	ERS3501498	BAMBI-P48C
P48K	22128_1#80	22128_1.80	3662STDY6446257	P048K	Plate 5	P48K	n	n	M	V	1425	30	1	n	short	F	9	30	128	NNUH	Norfolk and Norwich	P48	Probiotic	11	10_29	ERS3501499	BAMBI-P48K
P48P	22128_1#81	22128_1.81	3662STDY6446265	P048P	Plate 5	P48P	n	n	M	V	1425	30	1	n	short	BM_F	22	30	129	NNUH	Norfolk and Norwich	P48	Probiotic	24	10_29	ERS3501500	BAMBI-P48P
P49D	22411_1#19	22411_1.19	3662STDY6537435	P049D	Plate 7	P49D	y	n	M	V	1785	33	1	y	long	F	0	41	130	NNUH	Norfolk and Norwich	P49	Probiotic	13	10_29	ERS3501501	BAMBI-P49D
P50F	21844_1#13	21844_1.13	3662STDY6667339	P050F	Plate 8	P50F	n	n	F	V	935	25	3	n	short	BM	10	94	131	NNUH	Norfolk and Norwich	P50	Probiotic	12	10_29	ERS3594740	BAMBI2-P50F
P50H	22128_1#55	22128_1.55	3662STDY6446225	P050H	Plate 5	P50H	n	n	F	V	935	25	3	n	short	BM	15	94	132	NNUH	Norfolk and Norwich	P50	Probiotic	17	10_29	ERS3501502	BAMBI-P50H
P50L	22128_1#77	22128_1.77	3662STDY6446227	P050L	Plate 5	P50L	n	n	F	V	935	25	3	n	short	BM	38	94	133	NNUH	Norfolk and Norwich	P50	Probiotic	41	30_49	ERS3501503	BAMBI-P50L
P51E	21844_1#1	21844_1.1	3662STDY6667327	P051E	Plate 8	P51E	n	n	F	V	1434	31	1	y	short	BM	1	32	134	NNUH	Norfolk and Norwich	P51	Probiotic	3	0_9	ERS3594741	BAMBI2-P51E
P51J	22128_1#7	22128_1.7	3662STDY6446270	P051J	Plate 5	P51J	n	n	F	V	1434	31	1	n	short	BM	9	32	135	NNUH	Norfolk and Norwich	P51	Probiotic	10	10_29	ERS3501504	BAMBI-P51J
P51K	22128_1#8	22128_1.8	3662STDY6446277	P051K	Plate 5	P51K	n	y	F	V	1434	31	1	n	short	BM	11	32	136	NNUH	Norfolk and Norwich	P51	Probiotic	12	10_29	ERS3501505	BAMBI-P51K
P51O	22128_1#9	22128_1.9	3662STDY6446284	P051O	Plate 5	P51O	n	n	F	V	1434	31	1	n	short	BM	20	32	137	NNUH	Norfolk and Norwich	P51	Probiotic	29	10_29	ERS3501506	BAMBI-P51O
P51P	22128_1#10	22128_1.10	3662STDY6446290	P051P	Plate 5	P51P	n	y	F	V	1434	31	1	n	short	BM_F	NA	32	138	NNUH	Norfolk and Norwich	P51	Probiotic	83	50_99	ERS3501507	BAMBI-P51P
P52F	22411_1#63	22411_1.63	3662STDY6537407	P052F	Plate 7	P52F	n	y	M	V	900	27	0	y	long	BM	7	60	139	NNUH	Norfolk and Norwich	P52	Probiotic	11	10_29	ERS3594742	BAMBI2-P52F
P52H	22411_1#75	22411_1.75	3662STDY6537408	P052H	Plate 7	P52H	n	y	M	V	900	27	0	n	long	NA	39	60	140	NNUH	Norfolk and Norwich	P52	Probiotic	43	30_49	ERS3501510	BAMBI-P52H
P53D	24482_1#69	24482_1.69	3662STDY7058470	P053D	Plate 13	P53D	n	n	M	V	1250	27	0	y	long	BM_DBM	3	65	141	NNUH	Norfolk and Norwich	P53	Probiotic	7	0_9	ERS3501511	BAMBI-P53D_NA
P53G	22044_1#39	22044_1.39	3662STDY6579249	P053G	Plate 6	P53G	n	y	M	V	1250	27	0	n	long	BM_DBM	13	65	142	NNUH	Norfolk and Norwich	P53	Probiotic	17	10_29	ERS3501512	BAMBI-P53G
P53K	22044_1#40	22044_1.40	3662STDY6579257	P053K	Plate 6	P53K	n	n	M	V	1250	27	0	y	long	BM_DBM	19	65	143	NNUH	Norfolk and Norwich	P53	Probiotic	23	10_29	ERS3501513	BAMBI-P53K
P53L	21844_1#42	21844_1.42	3662STDY6667368	P053L	Plate 8	P53L	n	y	M	V	1250	27	0	n	long	BM_F	40	65	144	NNUH	Norfolk and Norwich	P53	Probiotic	44	30_49	ERS3594743	BAMBI2-P53L
P53O	22044_1#41	22044_1.41	3662STDY6579265	P053O	Plate 6	P53O	n	n	M	V	1250	27	0	n	long	NA	40	65	145	NNUH	Norfolk and Norwich	P53	Probiotic	61	50_99	ERS3501514	BAMBI-P53O
P55B	22044_1#42	22044_1.42	3662STDY6579273	P055B	Plate 6	P55B	n	y	F	C	749	29	0	y	long	BM	8	74	146	NNUH	Norfolk and Norwich	P55	Probiotic	9	0_9	ERS3501518	BAMBI-P55B
P55D	22044_1#43	22044_1.43	3662STDY6579281	P055D	Plate 6	P55D	n	n	F	C	749	29	0	n	long	BM	12	74	147	NNUH	Norfolk and Norwich	P55	Probiotic	13	10_29	ERS3501519	BAMBI-P55D
P55E	22044_1#44	22044_1.44	3662STDY6579289	P055E	Plate 6	P55E	n	y	F	C	749	29	0	n	long	BM	13	74	148	NNUH	Norfolk and Norwich	P55	Probiotic	14	10_29	ERS3501520	BAMBI-P55E
P55L	22044_1#45	22044_1.45	3662STDY6579297	P055L	Plate 6	P55L	n	n	F	C	749	29	0	n	long	BM	39	74	149	NNUH	Norfolk and Norwich	P55	Probiotic	40	30_49	ERS3501521	BAMBI-P55L
P55N	22044_1#46	22044_1.46	3662STDY6579305	P055N	Plate 6	P55N	n	n	F	C	749	29	0	n	long	BM	44	74	150	NNUH	Norfolk and Norwich	P55	Probiotic	54	50_99	ERS3501522	BAMBI-P55N
P56A	21844_1#61	21844_1.61	3662STDY6667387	P056A	Plate 8	P56A	n	y	M	C	1110	27	0	y	long	BM	4	66	151	NNUH	Norfolk and Norwich	P56	Probiotic	5	0_9	ERS3594744	BAMBI2-P54P
P56D	22411_1#16	22411_1.16	3662STDY6537411	P056D	Plate 7	P56D	n	n	M	C	1110	27	0	n	long	BM	10	66	152	NNUH	Norfolk and Norwich	P56	Probiotic	11	10_29	ERS3501524	BAMBI-P56D
P56H	22411_1#52	22411_1.52	3662STDY6537414	P056H	Plate 7	P56H	n	y	M	C	1110	27	0	n	long	BM	41	66	153	NNUH	Norfolk and Norwich	P56	Probiotic	42	30_49	ERS3501525	BAMBI-P56H
P57E	22411_1#1	22411_1.1	3662STDY6537386	P057E	Plate 7	P57E	n	n	F	C	900	26	0	n	short	BM	6	72	154	NNUH	Norfolk and Norwich	P57	Probiotic	7	0_9	ERS3501526	BAMBI-P57E
P57M	22411_1#28	22411_1.28	3662STDY6537412	P057M	Plate 7	P57M	n	n	F	C	900	26	0	n	short	BM	13	72	155	NNUH	Norfolk and Norwich	P57	Probiotic	14	10_29	ERS3501527	BAMBI-P57M
P57O	21844_1#66	21844_1.66	3662STDY6667392	P057O	Plate 8	P57O	n	n	F	C	900	26	0	n	short	BM	19	72	156	NNUH	Norfolk and Norwich	P57	Probiotic	20	10_29	ERS3594745	BAMBI2-P56A
P58H	22411_1#13	22411_1.13	3662STDY6537387	P058H	Plate 7	P58H	n	n	F	C	1010	26	0	y	long	BM	3	72	157	NNUH	Norfolk and Norwich	P58	Probiotic	6	0_9	ERS3501528	BAMBI-P58H
P58K	22411_1#40	22411_1.40	3662STDY6537413	P058K	Plate 7	P58K	n	n	F	C	1010	26	0	n	long	BM	9	72	158	NNUH	Norfolk and Norwich	P58	Probiotic	11	10_29	ERS3501529	BAMBI-P58K
P59E	22128_1#13	22128_1.13	3662STDY6446236	P059E	Plate 5	P59E	n	n	F	C	784	32	0	n	none	BM	31	60	159	NNUH	Norfolk and Norwich	P59	Probiotic	28	10_29	ERS3501530	BAMBI-P59E
P60F	22128_1#16	22128_1.16	3662STDY6446259	P060F	Plate 5	P60F	n	y	F	C	1230	33	0	n	none	BM	3	18	160	NNUH	Norfolk and Norwich	P60	Probiotic	5	0_9	ERS3501531	BAMBI-P60F
P60I	22128_1#17	22128_1.17	3662STDY6446266	P060I	Plate 5	P60I	n	n	F	C	1230	33	0	n	none	BM	7	18	161	NNUH	Norfolk and Norwich	P60	Probiotic	9	0_9	ERS3501532	BAMBI-P60I
P60K	22128_1#18	22128_1.18	3662STDY6446271	P060K	Plate 5	P60K	n	y	F	C	1230	33	0	n	none	BM	13	18	162	NNUH	Norfolk and Norwich	P60	Probiotic	15	10_29	ERS3501533	BAMBI-P60K
P61C	22128_1#30	22128_1.30	3662STDY6446279	P061C	Plate 5	P61C	n	n	M	V	562	24	0	y	long	NA	12	148	163	NNUH	Norfolk and Norwich	P61	Probiotic	15	10_29	ERS3501534	BAMBI-P61C
P61F	22411_1#87	22411_1.87	3662STDY6537409	P061F	Plate 7	P61F	n	n	M	V	562	24	0	n	long	BM	39	148	164	NNUH	Norfolk and Norwich	P61	Probiotic	44	30_49	ERS3501535	BAMBI-P61F
P61N	21844_1#7	21844_1.7	3662STDY6667333	P061N	Plate 8	P61N	n	n	M	V	562	24	0	n	long	BM	64	148	165	NNUH	Norfolk and Norwich	P61	Probiotic	80	50_99	ERS3594747	BAMBI2-P61N
P62A	21844_1#78	21844_1.78	3662STDY6667404	P062A	Plate 8	P62A	n	n	F	C	940	30	NA	n	none	BM	2	36	166	NNUH	Norfolk and Norwich	P62	Probiotic	3	0_9	ERS3594748	BAMBI2-P62A
P62F	22128_1#72	22128_1.72	3662STDY6446276	P062F	Plate 5	P62F	n	n	F	C	940	30	NA	n	none	BM	8	36	167	NNUH	Norfolk and Norwich	P62	Probiotic	10	10_29	ERS3501536	BAMBI-P62F
P62H	22128_1#73	22128_1.73	3662STDY6446282	P062H	Plate 5	P62H	n	n	F	C	940	30	NA	n	none	BM_F	13	36	168	NNUH	Norfolk and Norwich	P62	Probiotic	15	10_29	ERS3501537	BAMBI-P62H
P62L	22128_1#74	22128_1.74	3662STDY6446289	P062L	Plate 5	P62L	n	n	F	C	940	30	NA	n	none	F	24	36	169	NNUH	Norfolk and Norwich	P62	Probiotic	34	30_49	ERS3501538	BAMBI-P62L
P63C	22128_1#19	22128_1.19	3662STDY6446278	P063C	Plate 5	P63C	n	n	M	V	1374	30	NA	n	short	BM	6	60	170	NNUH	Norfolk and Norwich	P63	Probiotic	7	0_9	ERS3501539	BAMBI-P63C
P63I	21844_1#96	21844_1.96	3662STDY6667422	P063I	Plate 8	P63I	n	n	M	V	1374	30	NA	n	short	BM	11	60	171	NNUH	Norfolk and Norwich	P63	Probiotic	12	10_29	ERS3594749	BAMBI2-P63I
P63N	22128_1#20	22128_1.20	3662STDY6446291	P063N	Plate 5	P63N	n	n	M	V	1374	30	NA	n	short	F	28	60	172	NNUH	Norfolk and Norwich	P63	Probiotic	42	30_49	ERS3501540	BAMBI-P63N
P64E	22044_1#48	22044_1.48	3662STDY6579321	P064E	Plate 6	P64E	n	n	M	V	992	30	NA	n	short	BM_DBM	7	62	173	NNUH	Norfolk and Norwich	P64	Probiotic	7	0_9	ERS3501541	BAMBI-P64E
P64G	22044_1#49	22044_1.49	3662STDY6579234	P064G	Plate 6	P64G	n	n	M	V	992	30	NA	n	short	BM_DBM	11	62	174	NNUH	Norfolk and Norwich	P64	Probiotic	11	10_29	ERS3501542	BAMBI-P64G
P64H	22044_1#50	22044_1.50	3662STDY6579242	P064H	Plate 6	P64H	n	n	M	V	992	30	NA	n	short	F	14	62	175	NNUH	Norfolk and Norwich	P64	Probiotic	14	10_29	ERS3501543	BAMBI-P64H
P64M	22044_1#51	22044_1.51	3662STDY6579250	P064M	Plate 6	P64M	n	n	M	V	992	30	NA	n	short	F	28	62	176	NNUH	Norfolk and Norwich	P64	Probiotic	42	30_49	ERS3501544	BAMBI-P64M
P64O	22044_1#52	22044_1.52	3662STDY6579258	P064O	Plate 6	P64O	n	n	M	V	992	30	NA	n	short	F	28	62	177	NNUH	Norfolk and Norwich	P64	Probiotic	56	50_99	ERS3501545	BAMBI-P64O
P65C	22128_1#21	22128_1.21	3662STDY6446299	P065C	Plate 5	P65C	n	n	F	V	1477	30	NA	n	short	BM_DBM	6	61	178	NNUH	Norfolk and Norwich	P65	Probiotic	6	0_9	ERS3501546	BAMBI-P65C
P65H	22128_1#22	22128_1.22	3662STDY6446222	P065H	Plate 5	P65H	n	y	F	V	1477	30	NA	n	short	F	11	61	179	NNUH	Norfolk and Norwich	P65	Probiotic	11	10_29	ERS3501547	BAMBI-P65H
P65J	22128_1#23	22128_1.23	3662STDY6446229	P065J	Plate 5	P65J	n	n	F	V	1477	30	NA	n	short	F	13	61	180	NNUH	Norfolk and Norwich	P65	Probiotic	13	10_29	ERS3501548	BAMBI-P65J
P65N	22128_1#24	22128_1.24	3662STDY6446237	P065N	Plate 5	P65N	n	y	F	V	1477	30	NA	n	short	F	28	61	181	NNUH	Norfolk and Norwich	P65	Probiotic	42	30_49	ERS3501549	BAMBI-P65N
P65Q	22128_1#25	22128_1.25	3662STDY6446245	P065Q	Plate 5	P65Q	n	y	F	V	670	30	NA	n	short	F	28	61	182	NNUH	Norfolk and Norwich	P65	Probiotic	61	50_99	ERS3501550	BAMBI-P65Q
P66C	22128_1#14	22128_1.14	3662STDY6446244	P066C	Plate 5	P66C	n	n	F	C	670	31	NA	y	short	BM	0	61	183	NNUH	Norfolk and Norwich	P66	Probiotic	3	0_9	ERS3501551	BAMBI-P66C
P66D	22128_1#46	22128_1.46	3662STDY6446231	P066D	Plate 5	P66D	n	n	F	C	670	31	NA	y	short	BM	10	61	184	NNUH	Norfolk and Norwich	P66	Probiotic	14	10_29	ERS3501552	BAMBI-P66D
P66J	22128_1#57	22128_1.57	3662STDY6446240	P066J	Plate 5	P66J	n	y	F	C	670	31	NA	n	short	F	23	61	185	NNUH	Norfolk and Norwich	P66	Probiotic	39	30_49	ERS3501553	BAMBI-P66J
P66M	22128_1#58	22128_1.58	3662STDY6446248	P066M	Plate 5	P66M	n	y	F	C	670	31	NA	n	short	F	23	61	186	NNUH	Norfolk and Norwich	P66	Probiotic	60	50_99	ERS3501554	BAMBI-P66M
P67F	24482_1#70	24482_1.70	3662STDY7058471	P067F	Plate 13	P67F	n	n	F	C	800	25	NA	n	long	BM_F	14	38	187	NNUH	Norfolk and Norwich	P67	Probiotic	15	10_29	ERS3501555	BAMBI-P67F_NA
P67J	22044_1#16	22044_1.16	3662STDY6579255	P067J	Plate 6	P67J	n	n	F	C	800	25	NA	y	long	BM	36	38	188	NNUH	Norfolk and Norwich	P67	Probiotic	37	30_49	ERS3501556	BAMBI-P67J
P67K	21844_1#19	21844_1.19	3662STDY6667345	P067K	Plate 8	P67K	n	n	F	C	800	25	NA	n	long	NA	37	38	189	NNUH	Norfolk and Norwich	P67	Probiotic	88	50_99	ERS3594750	BAMBI2-P67K
P68B	22128_1#27	22128_1.27	3662STDY6446260	P068B	Plate 5	P68B	n	n	M	C	858	25	NA	y	long	BM	9	38	190	NNUH	Norfolk and Norwich	P68	Probiotic	9	0_9	ERS3501557	BAMBI-P68B
P68E	22128_1#28	22128_1.28	3662STDY6446267	P068E	Plate 5	P68E	n	n	M	C	858	25	NA	n	long	BM	17	38	191	NNUH	Norfolk and Norwich	P68	Probiotic	17	10_29	ERS3501558	BAMBI-P68E
P68I.1	22128_1#29	22128_1.29	3662STDY6446272	P068I.1	Plate 5	P68I	n	n	M	C	858	25	NA	n	long	BM	37	38	192	NNUH	Norfolk and Norwich	P68	Probiotic	37	30_49	ERS3501559	BAMBI-P68I
P68I.2	21844_1#24	21844_1.24	3662STDY6667350	P068I.2	Plate 8	P68I	n	n	M	C	858	25	NA	n	long	BM	37	38	193	NNUH	Norfolk and Norwich	P68	Probiotic	37	30_49	ERS3594751	BAMBI2-P68I
P69A	22128_1#31	22128_1.31	3662STDY6446285	P069A	Plate 5	P69A	n	y	M	C	1520	31	NA	n	short	BM	5	22	194	NNUH	Norfolk and Norwich	P69	Probiotic	6	0_9	ERS3501560	BAMBI-P69A
P69C	22128_1#32	22128_1.32	3662STDY6446292	P069C	Plate 5	P69C	n	y	M	C	1520	31	NA	n	short	BM	8	22	195	NNUH	Norfolk and Norwich	P69	Probiotic	9	0_9	ERS3501561	BAMBI-P69C
P69E	22128_1#33	22128_1.33	3662STDY6446300	P069E	Plate 5	P69E	n	n	M	C	1520	31	NA	n	short	BM	11	22	196	NNUH	Norfolk and Norwich	P69	Probiotic	12	10_29	ERS3501562	BAMBI-P69E
P69I	22128_1#34	22128_1.34	3662STDY6446223	P069I	Plate 5	P69I	n	n	M	C	1520	31	NA	n	short	NA	18	22	197	NNUH	Norfolk and Norwich	P69	Probiotic	59	50_99	ERS3501563	BAMBI-P69I
P70H	22128_1#35	22128_1.35	3662STDY6446230	P070H	Plate 5	P70H	n	n	M	C	1255	30	NA	n	short	BM	12	44	198	NNUH	Norfolk and Norwich	P70	Probiotic	13	10_29	ERS3501568	BAMBI-P70H
P70M	22128_1#36	22128_1.36	3662STDY6446238	P070M	Plate 5	P70M	n	n	M	C	1255	30	NA	n	short	F	28	44	199	NNUH	Norfolk and Norwich	P70	Probiotic	43	30_49	ERS3501571	BAMBI-P70M
P71G	22128_1#37	22128_1.37	3662STDY6446246	P071G	Plate 5	P71G	n	y	F	C	1065	31	NA	n	short	BM	8	36	200	NNUH	Norfolk and Norwich	P71	Probiotic	8	0_9	ERS3501573	BAMBI-P71G
P71N	22128_1#38	22128_1.38	3662STDY6446253	P071N	Plate 5	P71N	n	n	F	C	1065	31	NA	n	short	NA	17	36	201	NNUH	Norfolk and Norwich	P71	Probiotic	42	30_49	ERS3501578	BAMBI-P71N
P71O	22128_1#39	22128_1.39	3662STDY6446261	P071O	Plate 5	P71O	n	n	F	C	1065	31	NA	n	short	NA	17	36	202	NNUH	Norfolk and Norwich	P71	Probiotic	82	50_99	ERS3501579	BAMBI-P71O
P72D	22411_1#39	22411_1.39	3662STDY6537405	P072D	Plate 7	P72D	n	n	M	C	1454	30	NA	y	short	BM_F	3	25	203	NNUH	Norfolk and Norwich	P72	Probiotic	7	0_9	ERS3501581	BAMBI-P72D
P72G	21844_1#90	21844_1.90	3662STDY6667416	P072G	Plate 8	P72G	n	n	M	C	1454	30	NA	n	short	BM_F	7	25	204	NNUH	Norfolk and Norwich	P72	Probiotic	11	10_29	ERS3594752	BAMBI2-P72G
P73C	22411_1#38	22411_1.38	3662STDY6537397	P073C	Plate 7	P73C	n	n	F	C	1504	30	NA	n	short	BM	4	25	205	NNUH	Norfolk and Norwich	P73	Probiotic	7	0_9	ERS3501582	BAMBI-P73C
P73D	22411_1#76	22411_1.76	3662STDY6537416	P073D	Plate 7	P73D	n	n	F	C	1504	30	NA	n	short	BM	9	25	206	NNUH	Norfolk and Norwich	P73	Probiotic	11	10_29	ERS3501583	BAMBI-P73D
P74B	22128_1#40	22128_1.40	3662STDY6446273	P074B	Plate 5	P74B	n	y	M	C	1382	31	NA	y	short	BM	2	29	207	NNUH	Norfolk and Norwich	P74	Probiotic	5	0_9	ERS3501584	BAMBI-P74B
P74D	22128_1#41	22128_1.41	3662STDY6446280	P074D	Plate 5	P74D	n	y	M	C	1382	31	NA	n	short	BM	7	29	208	NNUH	Norfolk and Norwich	P74	Probiotic	9	0_9	ERS3501585	BAMBI-P74D
P74F	22128_1#42	22128_1.42	3662STDY6446286	P074F	Plate 5	P74F	n	y	M	C	1382	31	NA	n	short	BM	13	29	209	NNUH	Norfolk and Norwich	P74	Probiotic	15	10_29	ERS3501586	BAMBI-P74F
P74H	22128_1#43	22128_1.43	3662STDY6446293	P074H	Plate 5	P74H	n	y	M	C	1382	31	NA	n	short	NA	19	29	210	NNUH	Norfolk and Norwich	P74	Probiotic	50	50_99	ERS3501587	BAMBI-P74H
P75B	22128_1#45	22128_1.45	3662STDY6446224	P075B	Plate 5	P75B	n	y	M	V	1262	27	NA	y	short	BM	5	77	211	NNUH	Norfolk and Norwich	P75	Probiotic	5	0_9	ERS3501589	BAMBI-P75B
P75D	22128_1#47	22128_1.47	3662STDY6446239	P075D	Plate 5	P75D	n	y	M	V	1262	27	NA	n	short	BM	12	77	212	NNUH	Norfolk and Norwich	P75	Probiotic	12	10_29	ERS3501590	BAMBI-P75D
P75K	22128_1#48	22128_1.48	3662STDY6446247	P075K	Plate 5	P75K	n	y	M	V	1262	27	NA	n	short	BM	44	77	213	NNUH	Norfolk and Norwich	P75	Probiotic	46	30_49	ERS3501591	BAMBI-P75K
P75M	22128_1#49	22128_1.49	3662STDY6446254	P075M	Plate 5	P75M	n	n	M	V	1262	27	NA	n	short	BM_DBM	44	77	214	NNUH	Norfolk and Norwich	P75	Probiotic	70	50_99	ERS3501592	BAMBI-P75M
P76B	22128_1#51	22128_1.51	3662STDY6446268	P076B	Plate 5	P76B	n	y	M	V	1409	27	NA	y	short	BM	3	77	215	NNUH	Norfolk and Norwich	P76	Probiotic	5	0_9	ERS3501594	BAMBI-P76B
P76E	22128_1#52	22128_1.52	3662STDY6446274	P076E	Plate 5	P76E	n	n	M	V	1409	27	NA	n	short	BM	5	77	216	NNUH	Norfolk and Norwich	P76	Probiotic	8	0_9	ERS3501595	BAMBI-P76E
P76H	21844_1#95	21844_1.95	3662STDY6667421	P076H	Plate 8	P76H	n	n	M	V	1409	27	NA	n	short	BM	11	77	217	NNUH	Norfolk and Norwich	P76	Probiotic	14	10_29	ERS3594753	BAMBI2-P76H
P76K	22044_1#54	22044_1.54	3662STDY6579274	P076K	Plate 6	P76K	n	n	M	V	1409	27	NA	n	short	BM	23	77	218	NNUH	Norfolk and Norwich	P76	Probiotic	26	10_29	ERS3501596	BAMBI-P76K
P76N	22128_1#53	22128_1.53	3662STDY6446287	P076N	Plate 5	P76N	n	n	M	V	1409	27	NA	n	short	BM	42	77	219	NNUH	Norfolk and Norwich	P76	Probiotic	45	30_49	ERS3501597	BAMBI-P76N
P76P	22128_1#54	22128_1.54	3662STDY6446294	P076P	Plate 5	P76P	n	n	M	V	1409	27	NA	n	short	BM	42	77	220	NNUH	Norfolk and Norwich	P76	Probiotic	62	50_99	ERS3501598	BAMBI-P76P
P77H	22128_1#56	22128_1.56	3662STDY6446232	P077H	Plate 5	P77H	n	n	F	C	1110	30	NA	n	none	BM	8	39	221	NNUH	Norfolk and Norwich	P77	Probiotic	10	10_29	ERS3501599	BAMBI-P77H
P77O	22128_1#59	22128_1.59	3662STDY6446255	P077O	Plate 5	P77O	n	n	F	C	1110	30	NA	n	none	NA	17	39	222	NNUH	Norfolk and Norwich	P77	Probiotic	74	50_99	ERS3501600	BAMBI-P77O
P78C	22411_1#55	22411_1.55	3662STDY6537438	P078C	Plate 7	P78C	n	n	F	C	1236	32	NA	y	short	BM_DBM	4	21	223	NNUH	Norfolk and Norwich	P78	Probiotic	7	0_9	ERS3501602	BAMBI-P78C
P78G	22411_1#67	22411_1.67	3662STDY6537439	P078G	Plate 7	P78G	n	n	F	C	1236	32	NA	n	short	F	10	21	224	NNUH	Norfolk and Norwich	P78	Probiotic	14	10_29	ERS3501603	BAMBI-P78G
P79B	22128_1#60	22128_1.60	3662STDY6446263	P079B	Plate 5	P79B	n	y	M	C	1544	30	NA	y	short	BM_DBM	2	33	225	NNUH	Norfolk and Norwich	P79	Probiotic	3	0_9	ERS3501604	BAMBI-P79B
P79D	24687_1#16	24687_1.16	3662STDY7058513	P079D	Plate 14	P79D	n	y	M	C	1544	30	NA	n	short	F	7	33	226	NNUH	Norfolk and Norwich	P79	Probiotic	8	0_9	ERS3501605	BAMBI-P79D
P79G	22128_1#61	22128_1.61	3662STDY6446275	P079G	Plate 5	P79G	n	y	M	C	1544	30	NA	n	short	F	13	33	227	NNUH	Norfolk and Norwich	P79	Probiotic	14	10_29	ERS3501606	BAMBI-P79G
P79J	22128_1#62	22128_1.62	3662STDY6446281	P079J	Plate 5	P79J	n	n	M	C	1544	30	NA	n	short	NA	24	33	228	NNUH	Norfolk and Norwich	P79	Probiotic	68	50_99	ERS3501607	BAMBI-P79J
P80A	22128_1#63	22128_1.63	3662STDY6446288	P080A	Plate 5	P80A	n	n	M	V	831	25	5	y	short	BM	3	33	229	NNUH	Norfolk and Norwich	P80	Probiotic	3	0_9	ERS3501610	BAMBI-P80A
P80B	22128_1#64	22128_1.64	3662STDY6446295	P080B	Plate 5	P80B	n	y	M	V	831	25	5	n	short	BM	11	68	230	NNUH	Norfolk and Norwich	P80	Probiotic	11	10_29	ERS3501611	BAMBI-P80B
P80D	22128_1#65	22128_1.65	3662STDY6446302	P080D	Plate 5	P80D	n	y	M	V	831	25	5	n	short	BM	13	68	231	NNUH	Norfolk and Norwich	P80	Probiotic	13	10_29	ERS3501612	BAMBI-P80D
P80J	22128_1#66	22128_1.66	3662STDY6446226	P080J	Plate 5	P80J	n	y	M	V	831	25	5	n	short	BM	49	68	232	NNUH	Norfolk and Norwich	P80	Probiotic	49	30_49	ERS3501613	BAMBI-P80J
P80L	22128_1#67	22128_1.67	3662STDY6446233	P080L	Plate 5	P80L	n	y	M	V	831	25	5	n	short	BM	62	68	233	NNUH	Norfolk and Norwich	P80	Probiotic	64	50_99	ERS3501614	BAMBI-P80L
P81B	22044_1#56	22044_1.56	3662STDY6579290	P081B	Plate 6	P81B	n	n	M	C	960	26	NA	n	short	BM	6	49	234	NNUH	Norfolk and Norwich	P81	Probiotic	7	0_9	ERS3501615	BAMBI-P81B
P81F	22044_1#57	22044_1.57	3662STDY6579298	P081F	Plate 6	P81F	n	y	M	C	960	26	NA	n	short	BM	13	49	235	NNUH	Norfolk and Norwich	P81	Probiotic	14	10_29	ERS3501616	BAMBI-P81F
P81L	23162_1#47	23162_1.47	3662STDY6993530	P081L	Plate 10	P81L	n	y	M	C	960	26	NA	n	short	BM	39	49	236	NNUH	Norfolk and Norwich	P81	Probiotic	40	30_49	ERS3501617	BAMBI-P81L
P81N	22044_1#59	22044_1.59	3662STDY6579314	P081N	Plate 6	P81N	n	n	M	C	960	26	NA	n	short	NA	48	49	237	NNUH	Norfolk and Norwich	P81	Probiotic	76	50_99	ERS3501618	BAMBI-P81N
P82A	22044_1#17	22044_1.17	3662STDY6579263	P082A	Plate 6	P82A	n	y	M	C	920	28	NA	y	long	BM	2	68	238	NNUH	Norfolk and Norwich	P82	Probiotic	6	0_9	ERS3501621	BAMBI-P82A
P82F	22411_1#20	22411_1.20	3662STDY6537443	P082F	Plate 7	P82F	n	y	M	C	920	28	NA	n	long	BM	9	68	239	NNUH	Norfolk and Norwich	P82	Probiotic	13	10_29	ERS3501622	BAMBI-P82F
P82O	22411_1#7	22411_1.7	3662STDY6537434	P082O	Plate 7	P82O	n	n	M	C	920	28	NA	n	long	F	39	68	240	NNUH	Norfolk and Norwich	P82	Probiotic	51	50_99	ERS3501623	BAMBI-P82O
P82R	22411_1#90	22411_1.90	3662STDY6537433	P082R	Plate 7	P82R	n	y	M	C	920	28	NA	y	long	F	39	68	241	NNUH	Norfolk and Norwich	P82	Probiotic	65	50_99	ERS3501624	BAMBI-P82R
P83B	22411_1#44	22411_1.44	3662STDY6537445	P083B	Plate 7	P83B	n	n	F	C	1030	32	NA	y	short	BM	5	26	242	NNUH	Norfolk and Norwich	P83	Probiotic	5	0_9	ERS3501625	BAMBI-P83B
P83D	21844_1#17	21844_1.17	3662STDY6667343	P083D	Plate 8	P83D	n	n	F	C	1030	32	NA	n	short	BM	9	26	243	NNUH	Norfolk and Norwich	P83	Probiotic	9	0_9	ERS3594755	BAMBI2-P83D
P83G	21844_1#94	21844_1.94	3662STDY6667420	P083G	Plate 8	P83G	n	n	F	C	1030	32	NA	n	short	BM	12	26	244	NNUH	Norfolk and Norwich	P83	Probiotic	24	10_29	ERS3594756	BAMBI2-P83G
P85B	22128_1#68	22128_1.68	3662STDY6446241	P085B	Plate 5	P85B	n	y	M	C	1224	30	NA	y	short	BM	7	15	245	NNUH	Norfolk and Norwich	P85	Probiotic	7	0_9	ERS3501626	BAMBI-P85B
P85D	22128_1#69	22128_1.69	3662STDY6446249	P085D	Plate 5	P85D	n	n	M	C	1224	30	NA	n	short	BM	9	15	246	NNUH	Norfolk and Norwich	P85	Probiotic	9	0_9	ERS3501627	BAMBI-P85D
P85E	22128_1#70	22128_1.70	3662STDY6446256	P085E	Plate 5	P85E	n	y	M	C	1224	30	NA	n	short	BM	11	15	247	NNUH	Norfolk and Norwich	P85	Probiotic	11	10_29	ERS3501628	BAMBI-P85E
P85H	22128_1#71	22128_1.71	3662STDY6446264	P085H	Plate 5	P85H	n	y	M	C	1224	30	NA	n	short	NA	15	17	248	NNUH	Norfolk and Norwich	P85	Probiotic	61	50_99	ERS3501629	BAMBI-P85H
P86E.1	24570_1#29	24570_1.29	3662STDY7058141	P086E.1	Plate 11	P86E	n	y	M	C	1400	31	NA	n	short	BM	9	30	249	NNUH	Norfolk and Norwich	P86	Probiotic	9	0_9	ERS3501630	BAMBI-P86E_NA
P86E.2	24482_1#71	24482_1.71	3662STDY7058472	P086E.2	Plate 13	P86E	n	n	M	C	1400	31	NA	n	short	BM	9	30	250	NNUH	Norfolk and Norwich	P86	Probiotic	9	0_9	ERS3594757	BAMBI2-P86E
P86J	22044_1#62	22044_1.62	3662STDY6579243	P086J	Plate 6	P86J	n	n	M	C	1400	31	NA	n	short	BM	18	30	251	NNUH	Norfolk and Norwich	P86	Probiotic	29	10_29	ERS3501631	BAMBI-P86J
P86L	22044_1#63	22044_1.63	3662STDY6579251	P086L	Plate 6	P86L	n	n	M	C	1400	31	NA	n	short	NA	18	30	252	NNUH	Norfolk and Norwich	P86	Probiotic	63	50_99	ERS3501632	BAMBI-P86L
P91E	22044_1#66	22044_1.66	3662STDY6579275	P091E	Plate 6	P91E	n	n	F	V	700	24	NA	y	long	BM	14	117	253	NNUH	Norfolk and Norwich	P91	Probiotic	17	10_29	ERS3501635	BAMBI-P91E
P91K	22044_1#67	22044_1.67	3662STDY6579283	P091K	Plate 6	P91K	n	n	F	V	700	24	NA	n	long	BM	40	117	254	NNUH	Norfolk and Norwich	P91	Probiotic	44	30_49	ERS3501636	BAMBI-P91K
P91N	22044_1#68	22044_1.68	3662STDY6579291	P091N	Plate 6	P91N	n	n	F	V	700	24	NA	n	long	BM	58	117	255	NNUH	Norfolk and Norwich	P91	Probiotic	62	50_99	ERS3501637	BAMBI-P91N
P95C	22411_1#88	22411_1.88	3662STDY6537417	P095C	Plate 7	P95C	n	n	F	C	1100	30	NA	n	short	BM	7	38	256	NNUH	Norfolk and Norwich	P95	Probiotic	7	0_9	ERS3501638	BAMBI-P95C
P95G	22411_1#56	22411_1.56	3662STDY6537446	P095G	Plate 7	P95G	n	n	F	C	1100	30	NA	n	short	BM	14	38	257	NNUH	Norfolk and Norwich	P95	Probiotic	14	10_29	ERS3501639	BAMBI-P95G
P95N	21844_1#41	21844_1.41	3662STDY6667367	P095N	Plate 8	P95N	n	y	F	C	1100	30	NA	n	short	BM	27	38	258	NNUH	Norfolk and Norwich	P95	Probiotic	34	30_49	ERS3594758	BAMBI2-P95N
P96D	24687_1#17	24687_1.17	3662STDY7058514	P096D	Plate 14	P96D	n	y	M	V	694	25	NA	n	short	BM	12	40	259	NNUH	Norfolk and Norwich	P96	Probiotic	12	10_29	ERS3501640	BAMBI-P96D
P96G	22044_1#70	22044_1.70	3662STDY6579307	P096G	Plate 6	P96G	n	y	M	V	694	25	NA	n	short	BM	20	40	260	NNUH	Norfolk and Norwich	P96	Probiotic	20	10_29	ERS3501641	BAMBI-P96G
P96M	22044_1#71	22044_1.71	3662STDY6579315	P096M	Plate 6	P96M	n	y	M	V	694	25	NA	n	short	NA	27	40	261	NNUH	Norfolk and Norwich	P96	Probiotic	49	30_49	ERS3501642	BAMBI-P96M
P96N	21844_1#77	21844_1.77	3662STDY6667403	P096N	Plate 8	P96N	n	y	M	V	694	25	NA	n	short	NA	27	40	262	NNUH	Norfolk and Norwich	P96	Probiotic	78	50_99	NA	NA
P97O	21844_1#63	21844_1.63	3662STDY6667389	P097O	Plate 8	P97O	n	n	M	V	530	24	NA	n	short	BM	30	95	263	NNUH	Norfolk and Norwich	P97	Probiotic	43	30_49	ERS3594760	BAMBI2-P97O
P97T	21844_1#93	21844_1.93	3662STDY6667419	P097T	Plate 8	P97T	n	n	M	V	530	24	NA	n	short	BM	49	95	264	NNUH	Norfolk and Norwich	P97	Probiotic	59	50_99	ERS3594761	BAMBI2-P97T
P98C	22044_1#73	22044_1.73	3662STDY6579236	P098C	Plate 6	P98C	n	y	M	V	685	24	NA	n	long	BM	14	164	265	NNUH	Norfolk and Norwich	P98	Probiotic	14	10_29	ERS3501644	BAMBI-P98C
P98J	22044_1#74	22044_1.74	3662STDY6579244	P098J	Plate 6	P98J	n	y	M	V	685	24	NA	y	long	BM	32	164	266	NNUH	Norfolk and Norwich	P98	Probiotic	44	30_49	ERS3501645	BAMBI-P98J
P98N	22044_1#75	22044_1.75	3662STDY6579252	P098N	Plate 6	P98N	n	n	M	V	685	24	NA	n	long	BM	50	164	267	NNUH	Norfolk and Norwich	P98	Probiotic	63	50_99	ERS3501646	BAMBI-P98N
P9G	22044_1#93	22044_1.93	3662STDY6579301	P009G	Plate 6	P9G	n	n	M	V	964	26	NA	y	long	BM_DBM	13	76	268	NNUH	Norfolk and Norwich	P9	Probiotic	14	10_29	ERS3501647	BAMBI-P9G
P9P	22044_1#94	22044_1.94	3662STDY6579309	P009P	Plate 6	P9P	n	n	M	V	964	26	NA	n	long	BM_DBM	21	76	269	NNUH	Norfolk and Norwich	P9	Probiotic	76	50_99	ERS3501648	BAMBI-P9P
Q1.1	24574_1#26	24574_1.26	3662STDY7058331	Q001.1	Plate 12	Q1	n	y	M	C	1125	26	4	n	short	BM_DBM	NA	53	411	Imperial	Queen Charlotte's	Q1	Control	7	0_9	ERS3501712	BAMBI-Q1_7
Q1.2	24574_1#27	24574_1.27	3662STDY7058332	Q001.2	Plate 12	Q1	n	y	M	C	1125	26	4	n	short	BM_DBM	NA	53	412	Imperial	Queen Charlotte's	Q1	Control	14	10_29	ERS3501710	BAMBI-Q1_14
Q1.3	24574_1#37	24574_1.37	3662STDY7058341	Q001.3	Plate 12	Q1	n	y	M	C	1125	26	4	n	short	BM	NA	53	413	Imperial	Queen Charlotte's	Q1	Control	44	30_49	ERS3501711	BAMBI-Q1_44
Q101.1	24574_1#55	24574_1.55	3662STDY7058360	Q101.1	Plate 12	Q101	n	n	M	C	1035	28	0	n	short	BM	NA	69	414	Imperial	Queen Charlotte's	Q101	Control	6	0_9	ERS3501652	BAMBI-Q101_6
Q101.2	24574_1#64	24574_1.64	3662STDY7058369	Q101.2	Plate 12	Q101	n	y	M	C	1035	28	0	n	short	BM	NA	69	415	Imperial	Queen Charlotte's	Q101	Control	11	10_29	ERS3501649	BAMBI-Q101_11
Q101.3	24574_1#65	24574_1.65	3662STDY7058370	Q101.3	Plate 12	Q101	n	y	M	C	1035	28	0	n	short	BM	NA	69	416	Imperial	Queen Charlotte's	Q101	Control	44	30_49	ERS3501650	BAMBI-Q101_44
Q101.4	24574_1#66	24574_1.66	3662STDY7058371	Q101.4	Plate 12	Q101	n	n	M	C	1035	28	0	n	short	BM	NA	69	417	Imperial	Queen Charlotte's	Q101	Control	65	50_99	ERS3501651	BAMBI-Q101_65
Q105.1	24574_1#57	24574_1.57	3662STDY7058362	Q105.1	Plate 12	Q105	n	n	F	C	1000	26	3	y	short	BM_DBM	NA	84	420	Imperial	Queen Charlotte's	Q105	Control	4	0_9	ERS3501654	BAMBI-Q105_4
Q105.2	24574_1#67	24574_1.67	3662STDY7058372	Q105.2	Plate 12	Q105	n	n	F	C	1000	26	3	y	short	BM_DBM	NA	84	421	Imperial	Queen Charlotte's	Q105	Control	6	0_9	ERS3501656	BAMBI-Q105_6
Q105.3	24574_1#32	24574_1.32	3662STDY7058337	Q105.3	Plate 12	Q105	n	n	F	C	1000	26	3	n	short	BM_DBM	NA	84	419	Imperial	Queen Charlotte's	Q105	Control	45	30_49	ERS3501653	BAMBI-Q105_45
Q105.4	24574_1#24	24574_1.24	3662STDY7058328	Q105.4	Plate 12	Q105	n	n	F	C	1000	26	3	n	short	BM_F	NA	84	418	Imperial	Queen Charlotte's	Q105	Control	67	50_99	ERS3501655	BAMBI-Q105_67
Q107.1	24574_1#35	24574_1.35	3662STDY7058340	Q107.1	Plate 12	Q107	n	n	M	C	905	26	3	y	short	BM_DBM	NA	98	422	Imperial	Queen Charlotte's	Q107	Control	8	0_9	ERS3501659	BAMBI-Q107_8
Q107.2	24574_1#45	24574_1.45	3662STDY7058350	Q107.2	Plate 12	Q107	n	n	M	C	905	26	3	n	short	BM_DBM	NA	98	423	Imperial	Queen Charlotte's	Q107	Control	45	30_49	ERS3501657	BAMBI-Q107_45
Q107.3	24574_1#46	24574_1.46	3662STDY7058351	Q107.3	Plate 12	Q107	n	n	M	C	905	26	3	n	short	BM_DBM	NA	98	424	Imperial	Queen Charlotte's	Q107	Control	67	50_99	ERS3501658	BAMBI-Q107_67
Q109.1	24574_1#33	24574_1.33	3662STDY7058338	Q109.1	Plate 12	Q109	n	n	F	V	1005	27	6	y	short	BM	NA	10	425	Imperial	Queen Charlotte's	Q109	Control	4	0_9	ERS3501660	BAMBI-Q109_4
Q109.2	24574_1#34	24574_1.34	3662STDY7058339	Q109.2	Plate 12	Q109	n	n	F	V	1005	27	6	n	short	BM	NA	10	426	Imperial	Queen Charlotte's	Q109	Control	8	0_9	ERS3501661	BAMBI-Q109_8
Q112.1	24574_1#47	24574_1.47	3662STDY7058352	Q112.1	Plate 12	Q112	n	n	F	C	1450	31	4	n	short	BM_F	NA	25	427	Imperial	Queen Charlotte's	Q112	Control	5	0_9	ERS3501662	BAMBI-Q112_5
Q112.2	24574_1#56	24574_1.56	3662STDY7058361	Q112.2	Plate 12	Q112	n	n	F	C	1450	31	4	n	short	BM	NA	25	428	Imperial	Queen Charlotte's	Q112	Control	9	0_9	ERS3501663	BAMBI-Q112_9
Q113.1	24574_1#83	24574_1.83	3662STDY7058388	Q113.1	Plate 12	Q113	n	y	F	C	815	26	2	y	long	BM_DBM	NA	91	429	Imperial	Queen Charlotte's	Q113	Control	5	0_9	ERS3501666	BAMBI-Q113_5
Q113.2	24574_1#92	24574_1.92	3662STDY7058397	Q113.2	Plate 12	Q113	n	y	F	C	815	26	2	y	long	BM	NA	91	430	Imperial	Queen Charlotte's	Q113	Control	13	10_29	ERS3501664	BAMBI-Q113_13
Q113.3	24574_1#93	24574_1.93	3662STDY7058398	Q113.3	Plate 12	Q113	n	y	F	C	815	26	2	n	long	BM	NA	91	431	Imperial	Queen Charlotte's	Q113	Control	44	30_49	ERS3501665	BAMBI-Q113_44
Q113.4	24574_1#94	24574_1.94	3662STDY7058399	Q113.4	Plate 12	Q113	n	y	F	C	815	26	2	n	long	BM	NA	91	432	Imperial	Queen Charlotte's	Q113	Control	63	50_99	ERS3501667	BAMBI-Q113_63
Q116.1	24574_1#58	24574_1.58	3662STDY7058363	Q116.1	Plate 12	Q116	n	n	M	V	1200	29	1	y	short	BM_DBM	NA	14	433	Imperial	Queen Charlotte's	Q116	Control	6	0_9	ERS3501669	BAMBI-Q116_6
Q116.2	24574_1#59	24574_1.59	3662STDY7058364	Q116.2	Plate 12	Q116	n	n	M	V	1200	29	1	n	short	BM_DBM	NA	14	434	Imperial	Queen Charlotte's	Q116	Control	11	10_29	ERS3501668	BAMBI-Q116_11
Q117.1	24570_1#5	24570_1.5	3662STDY7058117	Q117.1	Plate 11	Q117	n	y	F	V	625	25	0	n	short	BM_DBM	NA	41	435	Imperial	Queen Charlotte's	Q117	Control	7	0_9	ERS3501671	BAMBI-Q117_7
Q117.2	24570_1#25	24570_1.25	3662STDY7058138	Q117.2	Plate 11	Q117	n	y	F	V	625	25	0	n	short	BM_DBM	NA	41	436	Imperial	Queen Charlotte's	Q117	Control	12	10_29	ERS3501670	BAMBI-Q117_12
Q117.3	24570_1#27	24570_1.27	3662STDY7058139	Q117.3	Plate 11	Q117	n	y	F	V	625	25	0	n	short	BM	NA	41	437	Imperial	Queen Charlotte's	Q117	Control	39	30_49	ERS3594762	BAMBI2-Q117
Q119.1	24570_1#28	24570_1.28	3662STDY7058140	Q119.1	Plate 11	Q119	n	n	F	V	1540	31	6	n	short	BM_DBM	NA	24	438	Imperial	Queen Charlotte's	Q119	Control	6	0_9	ERS3501672	BAMBI-Q119_6
Q119.2	24570_1#38	24570_1.38	3662STDY7058149	Q119.2	Plate 11	Q119	n	n	F	V	1540	31	6	n	short	BM_DBM	NA	24	439	Imperial	Queen Charlotte's	Q119	Control	10	10_29	ERS3594763	BAMBI2-Q119
Q121.1	24570_1#37	24570_1.37	3662STDY7058150	Q121.1	Plate 11	Q121	n	n	F	V	560	25	4	y	long	BM_DBM	NA	61	440	Imperial	Queen Charlotte's	Q121	Control	7	0_9	ERS3501673	BAMBI-Q121_7
Q121.2	24570_1#39	24570_1.39	3662STDY7058151	Q121.2	Plate 11	Q121	n	n	F	V	560	25	4	n	long	BM	NA	61	441	Imperial	Queen Charlotte's	Q121	Control	11	10_29	ERS3594764	BAMBI2-Q121
Q121.3	24570_1#40	24570_1.40	3662STDY7058152	Q121.3	Plate 11	Q121	n	n	F	V	560	25	4	n	long	BM	NA	61	442	Imperial	Queen Charlotte's	Q121	Control	46	30_49	ERS3594765	BAMBI2-Q121D
Q122.1	24570_1#50	24570_1.50	3662STDY7058161	Q122.1	Plate 11	Q122	n	n	F	V	690	25	4	y	long	BM_DBM	NA	61	444	Imperial	Queen Charlotte's	Q122	Control	6	0_9	ERS3501674	BAMBI-Q122_6
Q122.2	24570_1#49	24570_1.49	3662STDY7058162	Q122.2	Plate 11	Q122	n	n	F	V	690	25	4	y	long	BM	NA	61	443	Imperial	Queen Charlotte's	Q122	Control	14	10_29	ERS3594766	BAMBI2-Q122
Q122.3	24570_1#51	24570_1.51	3662STDY7058163	Q122.3	Plate 11	Q122	n	n	F	V	690	25	4	n	long	BM	NA	61	445	Imperial	Queen Charlotte's	Q122	Control	44	30_49	ERS3594767	BAMBI2-Q122B
Q128.1	24570_1#52	24570_1.52	3662STDY7058164	Q128.1	Plate 11	Q128	n	n	M	C	1215	28	3	n	short	BM_DBM	NA	46	446	Imperial	Queen Charlotte's	Q128	Control	5	0_9	ERS3594768	BAMBI2-Q128
Q128.2	24570_1#62	24570_1.62	3662STDY7058173	Q128.2	Plate 11	Q128	n	n	M	C	1215	28	3	n	short	BM_DBM	NA	46	448	Imperial	Queen Charlotte's	Q128	Control	9	0_9	ERS3501676	BAMBI-Q128_9
Q128.3	24570_1#61	24570_1.61	3662STDY7058174	Q128.3	Plate 11	Q128	n	n	M	C	1215	28	3	y	short	BM	NA	46	447	Imperial	Queen Charlotte's	Q128	Control	43	30_49	ERS3501675	BAMBI-Q128_43
Q129.1	24570_1#63	24570_1.63	3662STDY7058175	Q129.1	Plate 11	Q129	n	n	M	V	570	23	4	n	long	BM_F	NA	136	449	Imperial	Queen Charlotte's	Q129	Control	45	30_49	ERS3501677	BAMBI-Q129_45
Q129.2	24570_1#64	24570_1.64	3662STDY7058176	Q129.2	Plate 11	Q129	n	n	M	V	570	23	4	n	long	BM_F	NA	136	450	Imperial	Queen Charlotte's	Q129	Control	61	50_99	ERS3501678	BAMBI-Q129_61
Q13.1	24574_1#49	24574_1.49	3662STDY7058353	Q013.1	Plate 12	Q13	n	y	F	C	770	29	0	n	short	BM_DBM	NA	67	452	Imperial	Queen Charlotte's	Q13	Control	3	0_9	ERS3501684	BAMBI-Q13_3
Q13.2	24574_1#48	24574_1.48	3662STDY7058354	Q013.2	Plate 12	Q13	n	y	F	C	770	29	0	n	short	BM_DBM	NA	67	451	Imperial	Queen Charlotte's	Q13	Control	13	10_29	ERS3501683	BAMBI-Q13_13
Q13.3	24574_1#50	24574_1.50	3662STDY7058355	Q013.3	Plate 12	Q13	n	y	F	C	770	29	0	n	short	BM	NA	67	453	Imperial	Queen Charlotte's	Q13	Control	45	30_49	ERS3501685	BAMBI-Q13_45
Q13.4	24574_1#51	24574_1.51	3662STDY7058356	Q013.4	Plate 12	Q13	n	y	F	C	770	29	0	n	short	BM	NA	67	454	Imperial	Queen Charlotte's	Q13	Control	63	50_99	ERS3501686	BAMBI-Q13_63
Q131	24570_1#1	24570_1.1	3662STDY7058114	Q131	Plate 11	Q131	n	n	M	V	1565	29	4	y	long	BM	NA	32	455	Imperial	Queen Charlotte's	Q131	Control	10	10_29	ERS3594769	BAMBI2-Q131A
Q131.1	24570_1#2	24570_1.2	3662STDY7058113	Q131.1	Plate 11	Q131	n	n	M	V	1565	29	4	y	long	BM_DBM	NA	32	456	Imperial	Queen Charlotte's	Q131	Control	7	0_9	ERS3501679	BAMBI-Q131_7
Q133.2	24570_1#3	24570_1.3	3662STDY7058115	Q133.2	Plate 11	Q133	n	n	F	V	805	26	5	n	short	BM_DBM	NA	79	457	Imperial	Queen Charlotte's	Q133	Control	7	0_9	ERS3594770	BAMBI2-Q133
Q133.3	24570_1#4	24570_1.4	3662STDY7058116	Q133.3	Plate 11	Q133	n	y	F	V	805	26	5	n	short	BM_DBM	NA	79	458	Imperial	Queen Charlotte's	Q133	Control	11	10_29	ERS3501680	BAMBI-Q133_11
Q133.4	24570_1#14	24570_1.14	3662STDY7058125	Q133.4	Plate 11	Q133	n	y	F	V	805	26	5	n	short	BM	NA	79	460	Imperial	Queen Charlotte's	Q133	Control	43	30_49	ERS3501681	BAMBI-Q133_43
Q133.5	24570_1#13	24570_1.13	3662STDY7058126	Q133.5	Plate 11	Q133	n	y	F	V	805	26	5	n	short	BM	NA	79	459	Imperial	Queen Charlotte's	Q133	Control	63	50_99	ERS3501682	BAMBI-Q133_63
Q142.1	24570_1#15	24570_1.15	3662STDY7058127	Q142.1	Plate 11	Q142	n	n	M	V	1800	31	1	n	short	BM_DBM	NA	64	461	Imperial	Queen Charlotte's	Q142	Control	7	0_9	ERS3501688	BAMBI-Q142_7
Q142.2	24570_1#16	24570_1.16	3662STDY7058128	Q142.2	Plate 11	Q142	n	n	M	V	1800	31	1	n	short	BM	NA	64	462	Imperial	Queen Charlotte's	Q142	Control	9	0_9	ERS3594771	BAMBI2-Q142
Q142.3	24570_1#26	24570_1.26	3662STDY7058137	Q142.3	Plate 11	Q142	n	n	M	V	1800	31	1	n	short	BM	NA	64	463	Imperial	Queen Charlotte's	Q142	Control	42	30_49	ERS3501687	BAMBI-Q142_42
Q144.1	24570_1#53	24570_1.53	3662STDY7058165	Q144.1	Plate 11	Q144	n	n	M	C	1270	31	0	y	short	BM	NA	23	464	Imperial	Queen Charlotte's	Q144	Control	6	0_9	ERS3501690	BAMBI-Q144_6
Q144.2	24570_1#54	24570_1.54	3662STDY7058166	Q144.2	Plate 11	Q144	n	n	M	C	1270	31	0	n	short	BM	NA	23	465	Imperial	Queen Charlotte's	Q144	Control	12	10_29	ERS3501689	BAMBI-Q144_12
Q15.1	24574_1#61	24574_1.61	3662STDY7058365	Q015.1	Plate 12	Q15	n	n	F	V	630	25	3	n	short	BM	NA	20	466	Imperial	Queen Charlotte's	Q15	Control	7	0_9	ERS3501696	BAMBI-Q15_7
Q15.2	24574_1#62	24574_1.62	3662STDY7058367	Q015.2	Plate 12	Q15	n	n	F	V	630	25	3	n	short	BM	NA	20	467	Imperial	Queen Charlotte's	Q15	Control	12	10_29	ERS3501695	BAMBI-Q15_12
Q157.1	24570_1#55	24570_1.55	3662STDY7058167	Q157.1	Plate 11	Q157	n	y	F	C	835	26	0	y	long	BM	NA	91	468	Imperial	Queen Charlotte's	Q157	Control	6	0_9	ERS3501692	BAMBI-Q157_6
Q157.2	24570_1#56	24570_1.56	3662STDY7058168	Q157.2	Plate 11	Q157	n	y	F	C	835	26	0	y	long	BM	NA	91	469	Imperial	Queen Charlotte's	Q157	Control	11	10_29	ERS3594772	BAMBI2-Q157A
Q157.3	24570_1#65	24570_1.65	3662STDY7058177	Q157.3	Plate 11	Q157	n	y	F	C	835	26	0	n	long	BM	NA	91	470	Imperial	Queen Charlotte's	Q157	Control	45	30_49	ERS3501691	BAMBI-Q157_45
Q157.4	24570_1#66	24570_1.66	3662STDY7058178	Q157.4	Plate 11	Q157	n	y	F	C	835	26	0	n	long	BM	NA	91	471	Imperial	Queen Charlotte's	Q157	Control	64	50_99	ERS3594773	BAMBI2-Q157B
Q159.1	24570_1#67	24570_1.67	3662STDY7058179	Q159.1	Plate 11	Q159	n	n	M	V	890	26	4	y	short	BM_DBM	NA	75	472	Imperial	Queen Charlotte's	Q159	Control	4	0_9	ERS3501694	BAMBI-Q159_4
Q159.2	24570_1#68	24570_1.68	3662STDY7058180	Q159.2	Plate 11	Q159	n	y	M	V	890	26	4	n	short	BM	NA	75	473	Imperial	Queen Charlotte's	Q159	Control	14	10_29	ERS3501693	BAMBI-Q159_14
Q159.3	24570_1#77	24570_1.77	3662STDY7058189	Q159.3	Plate 11	Q159	n	Y	M	V	890	26	4	n	short	BM	NA	75	474	Imperial	Queen Charlotte's	Q159	Control	43	30_49	ERS3594774	BAMBI2-Q159
Q159.4	24570_1#78	24570_1.78	3662STDY7058190	Q159.4	Plate 11	Q159	n	y	M	V	890	26	4	n	short	BM	NA	75	475	Imperial	Queen Charlotte's	Q159	Control	63	50_99	ERS3594775	BAMBI2-Q159B
Q161.1	24570_1#79	24570_1.79	3662STDY7058191	Q161.1	Plate 11	Q161	n	n	F	V	860	25	5	y	short	BM_DBM	NA	49	476	Imperial	Queen Charlotte's	Q161	Control	7	0_9	ERS3594776	BAMBI2-Q161
Q161.2	24570_1#80	24570_1.80	3662STDY7058192	Q161.2	Plate 11	Q161	n	n	F	V	860	25	5	n	short	BM_DBM	NA	49	477	Imperial	Queen Charlotte's	Q161	Control	11	10_29	ERS3501697	BAMBI-Q161_11
Q161.3	24570_1#89	24570_1.89	3662STDY7058201	Q0161.3	Plate 11	Q161	n	n	F	V	860	25	5	n	short	BM_F	NA	49	478	Imperial	Queen Charlotte's	Q161	Control	43	30_49	ERS3501698	BAMBI-Q161_43
Q164.1	24570_1#90	24570_1.90	3662STDY7058202	Q164.1	Plate 11	Q164	n	n	M	V	640	24	5	n	short	BM_DBM	NA	75	479	Imperial	Queen Charlotte's	Q164	Control	11	10_29	ERS3501699	BAMBI-Q164_11
Q164.2	24570_1#92	24570_1.92	3662STDY7058204	Q164.2	Plate 11	Q164	n	n	M	V	640	24	5	n	short	BM	NA	75	480	Imperial	Queen Charlotte's	Q164	Control	63	50_99	ERS3594777	BAMBI2-Q164
Q167.1	24570_1#9	24570_1.9	3662STDY7058121	Q167.1	Plate 11	Q167	n	y	F	V	865	26	0	n	short	BM_DBM	NA	76	481	Imperial	Queen Charlotte's	Q167	Control	6	0_9	ERS3594778	BAMBI2-Q167
Q167.2	24570_1#10	24570_1.10	3662STDY7058122	Q167.2	Plate 11	Q167	n	n	F	V	865	26	0	n	short	BM	NA	76	482	Imperial	Queen Charlotte's	Q167	Control	12	10_29	ERS3501700	BAMBI-Q167_12
Q167.3	24570_1#11	24570_1.11	3662STDY7058123	Q167.3	Plate 11	Q167	n	y	F	V	865	26	0	n	short	BM	NA	76	483	Imperial	Queen Charlotte's	Q167	Control	45	30_49	ERS3594779	BAMBI2-Q167B
Q167.4	24570_1#12	24570_1.12	3662STDY7058124	Q167.4	Plate 11	Q167	n	y	F	V	865	26	0	n	short	BM	NA	76	484	Imperial	Queen Charlotte's	Q167	Control	63	50_99	ERS3501701	BAMBI-Q167_63
Q168.1	24570_1#21	24570_1.21	3662STDY7058133	Q168.1	Plate 11	Q168	n	y	F	V	880	26	0	y	short	BM_DBM	NA	76	485	Imperial	Queen Charlotte's	Q168	Control	7	0_9	ERS3594780	BAMBI2-Q168
Q168.2	24570_1#22	24570_1.22	3662STDY7058134	Q168.2	Plate 11	Q168	n	y	F	V	880	26	0	n	short	BM	NA	76	486	Imperial	Queen Charlotte's	Q168	Control	11	10_29	ERS3594781	BAMBI2-Q168B
Q168.3	24570_1#23	24570_1.23	3662STDY7058135	Q168.3	Plate 11	Q168	n	y	F	V	880	26	0	n	short	BM	NA	76	487	Imperial	Queen Charlotte's	Q168	Control	43	30_49	ERS3594782	BAMBI2-Q168C
Q168.4	24570_1#24	24570_1.24	3662STDY7058136	Q168.4	Plate 11	Q168	n	n	F	V	880	26	0	n	short	BM	NA	76	488	Imperial	Queen Charlotte's	Q168	Control	63	50_99	ERS3594783	BAMBI2-Q168D
Q169.1	24570_1#72	24570_1.72	3662STDY7058184	Q169.1	Plate 11	Q169	n	n	F	C	1665	31	5	y	short	BM_DBM	NA	14	489	Imperial	Queen Charlotte's	Q169	Control	4	0_9	ERS3594784	BAMBI2-Q169A
Q169.2	24570_1#81	24570_1.81	3662STDY7058193	Q169.2	Plate 11	Q169	n	n	F	C	1665	31	5	n	short	BM	NA	14	490	Imperial	Queen Charlotte's	Q169	Control	10	10_29	ERS3594785	BAMBI2-Q169B
Q170.1	24570_1#70	24570_1.70	3662STDY7058182	Q170.1	Plate 11	Q170	n	n	F	C	1525	31	5	y	short	BM_DBM	NA	14	491	Imperial	Queen Charlotte's	Q170	Control	4	0_9	ERS3501703	BAMBI-Q175_5
Q170.2	24570_1#71	24570_1.71	3662STDY7058183	Q170.2	Plate 11	Q170	n	n	F	C	1525	31	5	n	short	BM	NA	14	492	Imperial	Queen Charlotte's	Q170	Control	10	10_29	ERS3501702	BAMBI-Q170_10
Q175.1	24570_1#58	24570_1.58	3662STDY7058170	Q175.1	Plate 11	Q175	n	y	M	V	755	24	6	y	short	BM	NA	87	493	Imperial	Queen Charlotte's	Q175	Control	5	0_9	ERS3594786	BAMBI2-Q175
Q175.2	24570_1#59	24570_1.59	3662STDY7058171	Q175.2	Plate 11	Q175	n	y	M	V	755	24	6	n	short	BM	NA	87	494	Imperial	Queen Charlotte's	Q175	Control	11	10_29	ERS3594787	BAMBI2-Q175B
Q175.3	24570_1#60	24570_1.60	3662STDY7058172	Q175.3	Plate 11	Q175	n	y	M	V	755	24	6	n	short	BM	NA	87	495	Imperial	Queen Charlotte's	Q175	Control	44	30_49	ERS3594788	BAMBI2-Q175C
Q175.4	24570_1#69	24570_1.69	3662STDY7058181	Q175.4	Plate 11	Q175	n	y	M	V	755	24	6	n	short	BM	NA	87	496	Imperial	Queen Charlotte's	Q175	Control	72	50_99	ERS3501704	BAMBI-Q175_72
Q182.1	24570_1#82	24570_1.82	3662STDY7058194	Q182.1	Plate 11	Q182	n	n	F	C	1150	27	6	n	short	BM	NA	64	497	Imperial	Queen Charlotte's	Q182	Control	14	10_29	ERS3594789	BAMBI2-Q182
Q182.2	24570_1#83	24570_1.83	3662STDY7058195	Q182.2	Plate 11	Q182	n	n	F	C	1150	27	6	n	short	BM	NA	64	498	Imperial	Queen Charlotte's	Q182	Control	40	30_49	ERS3501705	BAMBI-Q182_40
Q183.1	24570_1#84	24570_1.84	3662STDY7058196	Q183.1	Plate 11	Q183	n	n	M	V	510	23	1	n	short	BM_DBM	NA	25	499	Imperial	Queen Charlotte's	Q183	Control	6	0_9	ERS3501707	BAMBI-Q183_6
Q183.2	24570_1#93	24570_1.93	3662STDY7058205	Q183.2	Plate 11	Q183	n	n	M	V	510	23	1	n	short	BM_DBM	NA	25	500	Imperial	Queen Charlotte's	Q183	Control	11	10_29	ERS3501706	BAMBI-Q183_11
Q187.1	24570_1#33	24570_1.33	3662STDY7058145	Q187.1	Plate 11	Q187	n	n	F	V	1550	30	2	n	short	BM_DBM	NA	32	501	Imperial	Queen Charlotte's	Q187	Control	6	0_9	ERS3594790	BAMBI2-Q187
Q187.2	24570_1#34	24570_1.34	3662STDY7058146	Q187.2	Plate 11	Q187	n	n	F	V	1550	30	2	n	short	BM	NA	32	502	Imperial	Queen Charlotte's	Q187	Control	10	10_29	ERS3594791	BAMBI2-Q187B
Q189.1	24570_1#35	24570_1.35	3662STDY7058147	Q189.1	Plate 11	Q189	n	n	M	V	750	25	1	n	short	BM_DBM	NA	99	503	Imperial	Queen Charlotte's	Q189	Control	5	0_9	ERS3594792	BAMBI2-Q189A
Q189.2	24570_1#36	24570_1.36	3662STDY7058148	Q189.2	Plate 11	Q189	n	y	M	V	750	25	1	n	short	BM_DBM	NA	99	504	Imperial	Queen Charlotte's	Q189	Control	11	10_29	ERS3594793	BAMBI2-Q189B
Q189.3	24570_1#45	24570_1.45	3662STDY7058157	Q189.3	Plate 11	Q189	n	n	M	V	750	25	1	n	short	BM_DBM	NA	99	505	Imperial	Queen Charlotte's	Q189	Control	43	30_49	ERS3501708	BAMBI-Q189_43
Q189.4	24570_1#46	24570_1.46	3662STDY7058158	Q189.4	Plate 11	Q189	n	y	M	V	750	25	1	n	short	BM	NA	99	506	Imperial	Queen Charlotte's	Q189	Control	64	50_99	ERS3594794	BAMBI2-Q189C
Q200.1	24570_1#47	24570_1.47	3662STDY7058159	Q200.1	Plate 11	Q200	n	n	M	V	730	25	1	y	short	BM_DBM	NA	46	507	Imperial	Queen Charlotte's	Q200	Control	6	0_9	ERS3594795	BAMBI2-Q200A
Q200.2	24570_1#48	24570_1.48	3662STDY7058160	Q200.2	Plate 11	Q200	n	n	M	V	730	25	1	n	short	BM_DBM	NA	46	508	Imperial	Queen Charlotte's	Q200	Control	11	10_29	ERS3501713	BAMBI-Q200_11
Q200.3	24570_1#57	24570_1.57	3662STDY7058169	Q200.3	Plate 11	Q200	n	n	M	V	730	25	1	n	short	BM	NA	46	509	Imperial	Queen Charlotte's	Q200	Control	44	30_49	ERS3501714	BAMBI-Q200_44
Q216.1	24570_1#94	24570_1.94	3662STDY7058206	Q216.1	Plate 11	Q216	n	n	M	C	1150	28	1	y	short	BM_DBM	NA	43	510	Imperial	Queen Charlotte's	Q216	Control	4	0_9	ERS3501715	BAMBI-Q216_4
Q219.1	24574_1#69	24574_1.69	3662STDY7058374	Q219.1	Plate 12	Q219	n	n	M	C	810	26	2	y	short	BM_DBM	NA	47	511	Imperial	Queen Charlotte's	Q219	Control	4	0_9	ERS3501718	BAMBI-Q219_4
Q219.2	24574_1#70	24574_1.70	3662STDY7058375	Q219.2	Plate 12	Q219	n	n	M	C	810	26	2	n	short	BM	NA	47	512	Imperial	Queen Charlotte's	Q219	Control	10	10_29	ERS3501716	BAMBI-Q219_10
Q219.3	24574_1#71	24574_1.71	3662STDY7058376	Q219.3	Plate 12	Q219	n	n	M	C	810	26	2	n	short	BM	NA	47	513	Imperial	Queen Charlotte's	Q219	Control	44	30_49	ERS3501717	BAMBI-Q219_44
Q22.1	24574_1#60	24574_1.60	3662STDY7058366	Q022.1	Plate 12	Q22	y	n	F	C	1060	31	2	n	short	BM_DBM	NA	37	515	Imperial	Queen Charlotte's	Q22	Control	5	0_9	ERS3501722	BAMBI-Q22_5
Q22.2	24574_1#2	24574_1.2	3662STDY7058305	Q022.2	Plate 12	Q22	y	n	F	C	1060	31	2	n	short	BM_DBM	NA	37	514	Imperial	Queen Charlotte's	Q22	Control	11	10_29	ERS3501721	BAMBI-Q22_11
Q226.1	24574_1#80	24574_1.80	3662STDY7058385	Q226.1	Plate 12	Q226	n	n	M	C	660	24	1	y	long	DBM	NA	68	516	Imperial	Queen Charlotte's	Q226	Control	22	10_29	ERS3594796	BAMBI2-Q226
Q226.2	24574_1#81	24574_1.81	3662STDY7058386	Q226.2	Plate 12	Q226	n	n	M	C	660	24	1	y	long	DBM	NA	68	517	Imperial	Queen Charlotte's	Q226	Control	46	30_49	ERS3501719	BAMBI-Q226_46
Q226.3	24574_1#82	24574_1.82	3662STDY7058387	Q226.3	Plate 12	Q226	n	n	M	C	660	24	1	n	long	DBM	NA	68	518	Imperial	Queen Charlotte's	Q226	Control	61	50_99	ERS3501720	BAMBI-Q226_61
Q23.1	24570_1#96	24570_1.96	3662STDY7058208	Q023.1	Plate 11	Q23	n	n	F	C	1690	31	2	n	short	F	NA	32	519	Imperial	Queen Charlotte's	Q23	Control	5	0_9	ERS3594797	BAMBI2-Q23
Q25.1	24574_1#3	24574_1.3	3662STDY7058307	Q025.1	Plate 12	Q25	y	n	M	V	1400	28	6	n	short	BM	NA	42	520	Imperial	Queen Charlotte's	Q25	Control	6	0_9	ERS3501724	BAMBI-Q25_6
Q25.2	24574_1#4	24574_1.4	3662STDY7058308	Q025.2	Plate 12	Q25	y	n	M	V	1400	28	6	n	short	BM	NA	42	521	Imperial	Queen Charlotte's	Q25	Control	10	10_29	ERS3501723	BAMBI-Q25_10
Q26.1	24574_1#14	24574_1.14	3662STDY7058317	Q026.1	Plate 12	Q26	n	n	M	V	840	26	2	n	short	BM	NA	87	523	Imperial	Queen Charlotte's	Q26	Control	11	10_29	ERS3501725	BAMBI-Q26_11
Q26.2	24574_1#13	24574_1.13	3662STDY7058318	Q026.2	Plate 12	Q26	n	n	M	V	840	26	2	n	short	BM	NA	87	522	Imperial	Queen Charlotte's	Q26	Control	43	30_49	ERS3501726	BAMBI-Q26_43
Q27.1	24574_1#15	24574_1.15	3662STDY7058319	Q027.1	Plate 12	Q27	n	n	M	V	600	24	4	n	short	BM_DBM	NA	37	524	Imperial	Queen Charlotte's	Q27	Control	7	0_9	ERS3501728	BAMBI-Q27_7
Q27.2	24574_1#16	24574_1.16	3662STDY7058320	Q027.2	Plate 12	Q27	n	n	M	V	600	24	4	n	short	BM_DBM	NA	37	525	Imperial	Queen Charlotte's	Q27	Control	11	10_29	ERS3501727	BAMBI-Q27_11
Q28.1	24574_1#25	24574_1.25	3662STDY7058330	Q028.1	Plate 12	Q28	n	n	F	C	860	30	0	n	short	BM_DBM	NA	73	526	Imperial	Queen Charlotte's	Q28	Control	11	10_29	ERS3501729	BAMBI-Q28_11
Q28.2	24574_1#40	24574_1.40	3662STDY7058345	Q028.2	Plate 12	Q28	n	n	F	C	860	30	0	n	short	BM_DBM	NA	73	527	Imperial	Queen Charlotte's	Q28	Control	46	30_49	ERS3501730	BAMBI-Q28_46
Q28.3	24574_1#41	24574_1.41	3662STDY7058346	Q028.3	Plate 12	Q28	n	n	F	C	860	30	0	n	short	BM	NA	73	528	Imperial	Queen Charlotte's	Q28	Control	66	50_99	ERS3501731	BAMBI-Q28_66
Q29.1	24482_1#32	24482_1.32	3662STDY7058433	Q029.1	Plate 13	Q29	n	n	F	C	950	30	0	n	none	BM_DBM	NA	73	530	Imperial	Queen Charlotte's	Q29	Control	5	0_9	ERS3501733	BAMBI-Q29_5
Q29.2	24482_1#33	24482_1.33	3662STDY7058434	Q029.2	Plate 13	Q29	n	n	F	C	950	30	0	n	none	BM	NA	73	529	Imperial	Queen Charlotte's	Q29	Control	14	10_29	ERS3501732	BAMBI-Q29_14
Q3.1	24574_1#36	24574_1.36	3662STDY7058342	Q003.1	Plate 12	Q3	y	n	F	V	1885	31	6	y	long	BM_DBM	NA	12	531	Imperial	Queen Charlotte's	Q3	Control	4	0_9	ERS3501741	BAMBI-Q3_4
Q3.2	24574_1#38	24574_1.38	3662STDY7058343	Q003.2	Plate 12	Q3	y	n	F	V	1885	31	6	y	long	BM_DBM	NA	12	532	Imperial	Queen Charlotte's	Q3	Control	9	0_9	ERS3501742	BAMBI-Q3_9
Q31.1	24574_1#29	24574_1.29	3662STDY7058334	Q031.1	Plate 12	Q31	n	n	M	V	960	25	6	y	short	BM_DBM	NA	92	533	Imperial	Queen Charlotte's	Q31	Control	4	0_9	ERS3501734	BAMBI-Q31_13
Q31.2	24574_1#30	24574_1.30	3662STDY7058335	Q031.2	Plate 12	Q31	n	n	M	V	960	25	6	n	short	BM	NA	92	534	Imperial	Queen Charlotte's	Q31	Control	13	10_29	ERS3594798	BAMBI2-Q31
Q31.3	24574_1#31	24574_1.31	3662STDY7058336	Q031.3	Plate 12	Q31	n	n	M	V	960	25	6	n	short	BM	NA	92	535	Imperial	Queen Charlotte's	Q31	Control	44	30_49	ERS3501735	BAMBI-Q31_44
Q33.1	24574_1#18	24574_1.18	3662STDY7058322	Q033.1	Plate 12	Q33	n	y	F	V	1000	26	0	y	long	BM_DBM	NA	60	536	Imperial	Queen Charlotte's	Q33	Control	4	0_9	ERS3501736	BAMBI-Q31_4
Q33.2	24574_1#19	24574_1.19	3662STDY7058323	Q033.2	Plate 12	Q33	n	y	F	V	1000	26	0	y	long	BM_DBM	NA	60	537	Imperial	Queen Charlotte's	Q33	Control	10	10_29	ERS3501737	BAMBI-Q33_10
Q33.3	24574_1#20	24574_1.20	3662STDY7058324	Q033.3	Plate 12	Q33	n	y	F	V	1000	26	0	n	long	BM	NA	60	538	Imperial	Queen Charlotte's	Q33	Control	44	30_49	ERS3501738	BAMBI-Q33_44
Q33.4	24574_1#28	24574_1.28	3662STDY7058333	Q033.4	Plate 12	Q33	n	n	F	V	1000	26	0	n	long	BM	NA	60	539	Imperial	Queen Charlotte's	Q33	Control	59	50_99	ERS3501740	BAMBI-Q33_59
Q48.1	24570_1#8	24570_1.8	3662STDY7058120	Q048.1	Plate 11	Q48	n	n	F	C	1200	28	2	n	none	BM_DBM	NA	58	540	Imperial	Queen Charlotte's	Q48	Control	7	0_9	ERS3594800	BAMBI2-Q48A
Q48.2	24574_1#1	24574_1.1	3662STDY7058306	Q048.2	Plate 12	Q48	n	n	F	C	1200	28	2	n	none	BM	NA	58	541	Imperial	Queen Charlotte's	Q48	Control	15	10_29	ERS3501743	BAMBI-Q48_15
Q48.3	24482_1#91	24482_1.91	3662STDY7058492	Q048.3	Plate 13	Q48	n	n	F	C	1200	28	2	n	none	BM	NA	58	542	Imperial	Queen Charlotte's	Q48	Control	15	10_29	ERS3594799	BAMBI2-Q48B
Q49.1	24574_1#6	24574_1.6	3662STDY7058310	Q049.1	Plate 12	Q49	n	y	M	V	770	23	4	y	long	BM_DBM	NA	105	543	Imperial	Queen Charlotte's	Q49	Control	6	0_9	ERS3501746	BAMBI-Q49_6
Q49.2	24574_1#7	24574_1.7	3662STDY7058311	Q049.2	Plate 12	Q49	n	y	M	V	770	23	4	y	long	BM_DBM	NA	105	544	Imperial	Queen Charlotte's	Q49	Control	9	0_9	ERS3501747	BAMBI-Q49_9
Q49.3	24574_1#8	24574_1.8	3662STDY7058312	Q049.3	Plate 12	Q49	n	n	M	V	770	23	4	n	long	BM	NA	105	545	Imperial	Queen Charlotte's	Q49	Control	45	30_49	ERS3501744	BAMBI-Q49_45
Q49.4	24574_1#17	24574_1.17	3662STDY7058321	Q049.4	Plate 12	Q49	n	n	M	V	770	23	4	n	long	BM	NA	105	546	Imperial	Queen Charlotte's	Q49	Control	62	50_99	ERS3501745	BAMBI-Q49_62
Q5.1	24574_1#39	24574_1.39	3662STDY7058344	Q005.1	Plate 12	Q5	n	n	F	C	780	31	6	y	long	BM_DBM	NA	24	547	Imperial	Queen Charlotte's	Q5	Control	10	10_29	ERS3501755	BAMBI-Q5_10
Q52.1	24574_1#87	24574_1.87	3662STDY7058392	Q052.1	Plate 12	Q52	n	n	F	V	990	26	1	n	short	BM_DBM	NA	42	549	Imperial	Queen Charlotte's	Q52	Control	7	0_9	ERS3501749	BAMBI-Q52_7
Q52.4	24574_1#5	24574_1.5	3662STDY7058309	Q052.4	Plate 12	Q52	n	n	F	V	990	26	1	n	short	BM_DBM	NA	42	548	Imperial	Queen Charlotte's	Q52	Control	13	10_29	ERS3501748	BAMBI-Q52_13
Q55.2	24574_1#84	24574_1.84	3662STDY7058390	Q055.2	Plate 12	Q55	n	n	M	V	765	25	3	y	short	BM_DBM	NA	43	550	Imperial	Queen Charlotte's	Q55	Control	6	0_9	ERS3501751	BAMBI-Q55_6
Q55.3	24574_1#86	24574_1.86	3662STDY7058391	Q055.3	Plate 12	Q55	n	n	M	V	765	25	3	n	short	BM_DBM	NA	43	551	Imperial	Queen Charlotte's	Q55	Control	11	10_29	ERS3501750	BAMBI-Q55_11
Q58.1	24574_1#74	24574_1.74	3662STDY7058379	Q058.1	Plate 12	Q58	y	n	M	C	920	26	5	n	short	BM_DBM	NA	69	552	Imperial	Queen Charlotte's	Q58	Control	4	0_9	ERS3501753	BAMBI-Q58_4
Q58.2	24574_1#75	24574_1.75	3662STDY7058380	Q058.2	Plate 12	Q58	y	n	M	C	920	26	5	n	short	BM_DBM	NA	69	553	Imperial	Queen Charlotte's	Q58	Control	11	10_29	ERS3501752	BAMBI-Q58_11
Q58.3	24574_1#85	24574_1.85	3662STDY7058389	Q058.3	Plate 12	Q58	y	n	M	C	920	26	5	n	short	BM_F	NA	69	554	Imperial	Queen Charlotte's	Q58	Control	63	50_99	ERS3501754	BAMBI-Q58_63
Q60.1	24574_1#63	24574_1.63	3662STDY7058368	Q060.1	Plate 12	Q60	n	y	M	V	650	24	2	y	long	BM_DBM	NA	70	555	Imperial	Queen Charlotte's	Q60	Control	4	0_9	ERS3501758	BAMBI-Q60_4
Q60.2	24574_1#73	24574_1.73	3662STDY7058377	Q060.2	Plate 12	Q60	n	y	M	V	650	24	2	y	long	BM_DBM	NA	70	557	Imperial	Queen Charlotte's	Q60	Control	10	10_29	ERS3501756	BAMBI-Q60_10
Q60.3	24574_1#72	24574_1.72	3662STDY7058378	Q060.3	Plate 12	Q60	n	y	M	V	650	24	2	n	long	BM	NA	70	556	Imperial	Queen Charlotte's	Q60	Control	43	30_49	ERS3501757	BAMBI-Q60_43
Q60.4	24574_1#76	24574_1.76	3662STDY7058381	Q060.4	Plate 12	Q60	n	y	M	V	650	24	2	n	long	BM	NA	70	558	Imperial	Queen Charlotte's	Q60	Control	63	50_99	ERS3501759	BAMBI-Q60_63
Q65.1	24574_1#77	24574_1.77	3662STDY7058382	Q065.1	Plate 12	Q65	n	n	M	V	915	26	4	n	short	BM_DBM	NA	70	559	Imperial	Queen Charlotte's	Q65	Control	11	10_29	ERS3501760	BAMBI-Q65_11
Q65.2	24574_1#78	24574_1.78	3662STDY7058383	Q065.2	Plate 12	Q65	n	n	M	V	915	26	4	n	short	BM	NA	70	560	Imperial	Queen Charlotte's	Q65	Control	42	30_49	ERS3501761	BAMBI-Q65_42
Q70.1	24574_1#79	24574_1.79	3662STDY7058384	Q070.1	Plate 12	Q70	n	y	F	V	535	26	3	n	short	BM_DBM	NA	70	561	Imperial	Queen Charlotte's	Q70	Control	7	0_9	ERS3501765	BAMBI-Q70_7
Q70.2	24574_1#88	24574_1.88	3662STDY7058393	Q070.2	Plate 12	Q70	n	y	F	V	535	26	3	n	short	BM_DBM	NA	70	562	Imperial	Queen Charlotte's	Q70	Control	12	10_29	ERS3501762	BAMBI-Q70_12
Q70.3	24574_1#89	24574_1.89	3662STDY7058394	Q070.3	Plate 12	Q70	n	y	F	V	535	26	3	n	short	BM	NA	70	563	Imperial	Queen Charlotte's	Q70	Control	41	30_49	ERS3501763	BAMBI-Q70_41
Q70.4	24574_1#90	24574_1.90	3662STDY7058395	Q070.4	Plate 12	Q70	n	y	F	V	535	26	3	n	short	BM	NA	70	564	Imperial	Queen Charlotte's	Q70	Control	63	50_99	ERS3501764	BAMBI-Q70_63
Q83.1	24574_1#9	24574_1.9	3662STDY7058313	Q083.1	Plate 12	Q83	n	y	F	V	850	25	3	y	long	BM_DBM	NA	37	565	Imperial	Queen Charlotte's	Q83	Control	4	0_9	ERS3501769	BAMBI-Q83_4
Q83.2	24574_1#10	24574_1.10	3662STDY7058314	Q083.2	Plate 12	Q83	n	y	F	V	850	25	3	n	long	BM_DBM	NA	37	566	Imperial	Queen Charlotte's	Q83	Control	13	10_29	ERS3501767	BAMBI-Q83_13
Q83.3	24574_1#11	24574_1.11	3662STDY7058315	Q083.3	Plate 12	Q83	n	y	F	V	850	25	3	n	long	BM_DBM	NA	37	567	Imperial	Queen Charlotte's	Q83	Control	44	30_49	ERS3501768	BAMBI-Q83_44
Q83.4	24574_1#12	24574_1.12	3662STDY7058316	Q083.4	Plate 12	Q83	n	y	F	V	850	25	3	n	long	BM	NA	37	568	Imperial	Queen Charlotte's	Q83	Control	63	50_99	ERS3501770	BAMBI-Q83_63
Q87.1	24574_1#21	24574_1.21	3662STDY7058325	Q087.1	Plate 12	Q87	n	n	F	C	1025	27	1	n	none	BM_DBM	NA	61	569	Imperial	Queen Charlotte's	Q87	Control	5	0_9	ERS3501773	BAMBI-Q87_5
Q87.2	24574_1#22	24574_1.22	3662STDY7058326	Q087.2	Plate 12	Q87	n	n	F	C	1025	27	1	n	none	BM_DBM	NA	61	570	Imperial	Queen Charlotte's	Q87	Control	14	10_29	ERS3501771	BAMBI-Q87_14
Q87.3	24574_1#23	24574_1.23	3662STDY7058327	Q087.3	Plate 12	Q87	n	n	F	C	1025	27	1	n	none	BM	NA	61	571	Imperial	Queen Charlotte's	Q87	Control	48	30_49	ERS3501772	BAMBI-Q87_48
Q89.1	24574_1#43	24574_1.43	3662STDY7058348	Q089.1	Plate 12	Q89	n	n	F	C	1246	31	4	n	none	BM_F	NA	31	572	Imperial	Queen Charlotte's	Q89	Control	5	0_9	ERS3501775	BAMBI-Q89_5
Q89.2	24574_1#52	24574_1.52	3662STDY7058357	Q089.2	Plate 12	Q89	n	n	F	C	1246	31	4	n	none	BM_F	NA	31	573	Imperial	Queen Charlotte's	Q89	Control	10	10_29	ERS3501774	BAMBI-Q89_10
Q95.3	24574_1#53	24574_1.53	3662STDY7058358	Q095.3	Plate 12	Q95	n	n	M	V	1695	31	2	n	short	BM_F	NA	13	574	Imperial	Queen Charlotte's	Q95	Control	10	10_29	ERS3501776	BAMBI-Q95_10
Q95.4	24574_1#54	24574_1.54	3662STDY7058359	Q095.4	Plate 12	Q95	n	n	M	V	1695	31	2	n	short	BM_F	NA	13	575	Imperial	Queen Charlotte's	Q95	Control	11	10_29	ERS3501777	BAMBI-Q95_11
