# Supplementary material for: Microbiota Supplementation with Bifidobacterium and Lactobacillus Modifies the Preterm Infant Gut Microbiota and Metabolome: An Observational Study
Source: Cell Rep Med. 2020 Aug 25;1(5):100077. doi: 10.1016/j.xcrm.2020.100077 (PMC7453906; doi:10.1016/j.xcrm.2020.100077)
Supplement: Table S4. Primer Sequences for Amplifying V1-V2 Region of the 16S rRNA Gene Using MiSeq Illumina [file mmc4.xlsx]

## Sheet: Primer sequences
9 forward (FW) primers, 12 reverse (RV) primers	Total Primer sequences
V1FW_SD501	AATGATACGGCGACCACCGAGATCTACACAAGCAGCATATGGTAATTGTAGMGTTYGATYMTGGCTCAG
V1FW_SD502	AATGATACGGCGACCACCGAGATCTACACACGCGTGATATGGTAATTGTAGMGTTYGATYMTGGCTCAG
V1FW_SD503	AATGATACGGCGACCACCGAGATCTACACCGATCTACTATGGTAATTGTAGMGTTYGATYMTGGCTCAG
V1FW_SD504	AATGATACGGCGACCACCGAGATCTACACTGCGTCACTATGGTAATTGTAGMGTTYGATYMTGGCTCAG
V1FW_SD505	AATGATACGGCGACCACCGAGATCTACACGTCTAGTGTATGGTAATTGTAGMGTTYGATYMTGGCTCAG
V1FW_SD506	AATGATACGGCGACCACCGAGATCTACACCTAGTATGTATGGTAATTGTAGMGTTYGATYMTGGCTCAG
V1FW_SD507	AATGATACGGCGACCACCGAGATCTACACGATAGCGTTATGGTAATTGTAGMGTTYGATYMTGGCTCAG
V1FW_SD508	AATGATACGGCGACCACCGAGATCTACACTCTACACTTATGGTAATTGTAGMGTTYGATYMTGGCTCAG
V1FW_SA501	AATGATACGGCGACCACCGAGATCTACACATCGTACGTATGGTAATTGTAGMGTTYGATYMTGGCTCAG
V2RV_SD701	CAAGCAGAAGACGGCATACGAGATACCTAGTAAGTCAGTCAGCCGCTGCCTCCCGTAGGAGT
V2RV_SD702	CAAGCAGAAGACGGCATACGAGATACGTACGTAGTCAGTCAGCCGCTGCCTCCCGTAGGAGT
V2RV_SD703	CAAGCAGAAGACGGCATACGAGATATATCGCGAGTCAGTCAGCCGCTGCCTCCCGTAGGAGT
V2RV_SD704	CAAGCAGAAGACGGCATACGAGATCACGATAGAGTCAGTCAGCCGCTGCCTCCCGTAGGAGT
V2RV_SD705	CAAGCAGAAGACGGCATACGAGATCGTATCGCAGTCAGTCAGCCGCTGCCTCCCGTAGGAGT
V2RV_SD706	CAAGCAGAAGACGGCATACGAGATCTGCGACTAGTCAGTCAGCCGCTGCCTCCCGTAGGAGT
V2RV_SD707	CAAGCAGAAGACGGCATACGAGATGCTGTAACAGTCAGTCAGCCGCTGCCTCCCGTAGGAGT
V2RV_SD708	CAAGCAGAAGACGGCATACGAGATGGACGTTAAGTCAGTCAGCCGCTGCCTCCCGTAGGAGT
V2RV_SD709	CAAGCAGAAGACGGCATACGAGATGGTCGTAGAGTCAGTCAGCCGCTGCCTCCCGTAGGAGT
V2RV_SD710	CAAGCAGAAGACGGCATACGAGATTAAGTCTCAGTCAGTCAGCCGCTGCCTCCCGTAGGAGT
V2RV_SD711	CAAGCAGAAGACGGCATACGAGATTACACAGTAGTCAGTCAGCCGCTGCCTCCCGTAGGAGT
V2RV_SD712	CAAGCAGAAGACGGCATACGAGATTTGACGCAAGTCAGTCAGCCGCTGCCTCCCGTAGGAGT
