# Supplementary material for: Microbiota Supplementation with Bifidobacterium and Lactobacillus Modifies the Preterm Infant Gut Microbiota and Metabolome: An Observational Study
Source: Cell Rep Med. 2020 Aug 25;1(5):100077. doi: 10.1016/j.xcrm.2020.100077 (PMC7453906; doi:10.1016/j.xcrm.2020.100077)
Supplement: Table S5. Bifidobacterium bifidum Human Milk Oligosaccharides and Mucin Degradation Genes [file mmc5.xlsx]

## Sheet: HMO and mucin degradation genes
Gene	Function	Publication
lnbB	HMO degradation	Biosidase, a Critical Enzyme for the Degradation of Human Milk Oligosaccharides with a Type 1 Structure. Applied and Environmental Microbiology 74, 3996-4004 (2008).
afcB, AfcA		Two distinct α-l-fucosidases from Bifidobacterium bifidum are essential for the utilization of fucosylated milk oligosaccharides and glycoconjugates. Glycobiology 19, 1010-1017 (2009)
BbhI, BbgIII		Cooperation of β-galactosidase and β-N-acetylhexosaminidase from bifidobacteria in assimilation of human milk oligosaccharides with type 2 structure. Glycobiology 20, 1402-1409 (2010)
Siabb2		Extracellular Sialidase Enhances Adhesion to the Mucosal Surface and Supports Carbohydrate Assimilation. mBio 8, e00928-00917 (2017).
BBPR_0193	Mucin degradation genes	Genome analysis of Bifidobacterium bifidum PRL2010 reveals metabolic pathways for host-derived glycan foraging. Proc Natl Acad Sci U S A 107, 19514-19519 (2010)
BBPR_1360
BBPR_1793
BBPR_0482
BBPR_0264
BBPR_1514
BBPR_1018
