# Supplementary material for: Microbiota Supplementation with Bifidobacterium and Lactobacillus Modifies the Preterm Infant Gut Microbiota and Metabolome: An Observational Study
Source: Cell Rep Med. 2020 Aug 25;1(5):100077. doi: 10.1016/j.xcrm.2020.100077 (PMC7453906; doi:10.1016/j.xcrm.2020.100077)
Supplement: Table S6. Genus Relative Abundance as Percentages in Each Preterm Infant Sample Analyzed [file mmc6.xlsx]

## Sheet: Genus relative abundance
sample_ID	Acinetobacter	Actinomyces	Agathobacter	Alistipes	Anaerostipes	Bacteroides	Bifidobacterium	Blautia	Citrobacter	Clostridioides	Clostridium	Coprobacillus	Corynebacterium	Cutibacterium	Dorea	Enterobacter	Enterococcus	Erysipelatoclostridium	Escherichia	Faecalibacterium	Faecalibaculum	Faecalitalea	Gemella	Granulicatella	Haemophilus	Intestinibacter	Klebsiella	Kosakonia	Lachnoclostridium	Lactobacillus	Lactococcus	Peptostreptococcus	Romboutsia	Roseburia	Rothia	Shigella	Solobacterium	Staphylococcus	Streptococcus	Subdoligranulum	Terrisporobacter	Tyzzerella	Varibaculum	Actinotignum	Aerococcus	Aeromonas	Anoxybacillus	Bacillus	Bilophila
P21U	0	0	0	0	0	0	54.57	0	0	0	0	0	0	0	0	0	9.3	0	2.295	0	0	0	0	0	0	0	0	0	0	12.085	0	0	0	0	0	0	0	18.97	2.78	0	0	0	0	0	0	0	0	0	0
P18D	41.865	0	0	0	0	0	0.56	0	0	0	0	0	0	0	0	0	0	0	0	0.02	0	0	0	0	0	0	0	0	0	35.29	0	0	0	0	0	0	0	22.265	0	0	0	0	0	0	0	0	0	0	0
P20B	0.01	0	0	0	0	0	54.76	0	0	0	0	0	0	0	0	0	4.165	0	0	0	0	0	0	0	0	0	0	0	0	13.295	0	0	0	0	0	0	0	27.43	0.34	0	0	0	0	0	0	0	0	0	0
P18H	0.01	1.9	0	0	0	0	40.34	0	0	0	2.935	0	0.02	0	0	0	30.76	0	0	0	0	0	0	0	0	0	0	0	0	0.19	0	0	0	0	0	0	0	23.82	0.025	0	0	0	0	0	0	0	0	0	0
P20H	0	0	0	0	0	0	49.025	0	0	0	1.515	0	0	0	0	0	0.31	0	0	0	0	0	0	0	0	0	0	0	0	5.205	0	0	0	0	0	0	0	43.32	0.625	0	0	0	0	0	0	0	0	0	0
P20Q	0	0	0	0	0	0	52.055	0	0	0	0	0	0	7.265	0	0	7.685	0	0.015	0	0.005	0	0.11	0	0	0	19.06	0	0	4.385	0	4.025	0	0	0.075	0	0	4.75	0.57	0	0	0	0	0	0	0	0	0	0
P51E	0	0.06	0	0	0	2.195	65.305	0	0	0	0.055	0	0.18	0.565	0	0	0.68	0	0.01	0	0.04	0	0	0	0	0	0.065	0	0	4.335	0.08	0	0	0	0	0	0	23.465	1.515	0	0	0	0	0	0	0	0	0.01	0
AP3E	0	0	0	0	0	0	69.565	0	0	0	0.01	0	0.01	11.925	0	0	3.78	0	0.27	0	0	0	0	0	0	0	0	0	0	12.955	0	0	0	0	0	0	0	0.2	1.26	0	0	0	0	0	0	0	0	0	0
P50F	0	0	0	0	0	0	9.34	0	0	0	0	0	0	0	0	0	80.61	0	0	0	0	0	0	0	0	0	0	0	0	2.57	0	0	0	0	0	0	0	7.465	0.015	0	0	0	0	0	0	0	0	0	0
P35E	0	0	0	0	0	0	14.415	0	0	0	0	0	0	0.24	0	0	0.04	0	0	0	0	0	0	0	0	0	0	0	0	53	0	0	0	0	0	0	0	22.075	10.23	0	0	0	0	0	0	0	0	0	0
P83D	0	0	0	0	0	0	54.505	0	0	0	0	0	0	0	0	0	0.03	0	0	0	0	0	0	0	0	0	36.77	0	0	0.01	0	0	0	0	0	0	0	1.825	6.86	0	0	0	0	0	0	0	0	0	0
P28R	0	0	0	0	0	0	0.9	0	0	0	0	0	0	0	0	0.035	0	0	0	0	0	0	0	0	0	0	91.26	0	0	1.165	0	0	0	0	0	0	0	6.64	0	0	0	0	0	0	0	0	0	0	0
P67K	0	0	0	0	0	0	61.435	0	0	0	7.295	0	0	0	0	0.03	0.82	0	22.565	0	0	0	0	0	0	0.235	0.475	0	0	3.445	0	0	0	0	0.03	0.02	0	0.03	3.62	0	0	0	0	0	0	0	0	0	0
P22	0	0	0	0	0	0.045	0.75	0	0	0	0	0	0	0	0	0	0.06	0	0	0	0.03	0	0	0	0	0	0.005	0	0	3.535	0	0	0	0	0	0	0	95.29	0.27	0	0	0	0	0	0	0	0	0	0
P68I.2	0	0	0	0	0	0	80.71	0	0	0	0	0	0	0	0	0.06	0.905	0	2.65	0	0	0	0	0	0	0	0.03	0	0	4.225	0.005	0	0	0	0	0.015	0	10.435	0.935	0	0	0	0	0	0	0	0	0	0
AP12I	0	0	0	0	0	0	0.02	0	0.045	0	0	0	0	0	0	0.08	4.17	0	0.275	0	0	0	0	0	0.09	0	94.85	0	0	0.01	0	0	0	0	0	0	0	0.46	0	0	0	0	0	0	0	0	0	0	0
P13A	0	0	0	0	0	0.15	1.18	0	0	0	0	0	10.755	0.01	0	0	0.015	0	0	0	0.025	0	0	0	0	0	0	0	0	0.11	0.01	0	0	0	0	0	0	87.615	0.04	0	0	0	0	0	0	0	0	0	0
P117B	0	0	0	0	0	0	0.15	0.02	0	0	0	0	0	0	0	0	99.595	0	0	0	0	0	0	0	0	0	0	0	0	0.01	0.075	0	0	0	0	0	0	0.07	0	0	0	0	0	0	0	0	0	0.01	0
P40V	0	0	0	0	0	0	0.05	0	0	0	0	0	0	0	0	0	88.56	0	0	0	0	0	0	0	0	0	0	0	0	0.015	0	0	0	0	1.285	0	0	9.62	0.47	0	0	0	0	0	0	0	0	0	0
P23D	0	0	0	0	0	0	13.735	0	0	0	0	0	0	0	0	0.01	0.065	0	17.3	0	0.005	0	0	0	0	0	0	0	0	23.135	0	0	0	0	0	0	0	45.74	0	0	0	0	0	0	0	0	0	0.01	0
P95N	0	0	0	0	0	0	92.53	0	0	0	0	0	0	0.015	0	0	0.035	0	0	0	0	0	0.03	0	0	0	0	0	0	5.815	0	0	0	0	0	0	0	1.575	0	0	0	0	0	0	0	0	0	0	0
P53L	0	0	0	0	0	0	83.405	0	0	0	0	0	0.04	0	0	0.03	11.83	0	0.325	0	0	0	0.065	0	0	0	0.77	0	0	1.13	0	0	0	0	0	0.01	0	2.38	0	0	0	0	0	0	0	0	0	0	0
AP28A	0	0	0	0	0	18.925	0.05	0	0.035	0	0	0	0	0	0	0.09	0.07	0	75.445	0	0	0	0	0	0	0	0.05	0	0	0.025	0	0.19	0	0	0	0.07	0	5.05	0	0	0	0	0	0	0	0	0	0	0
P103O	0	0	0	0	0	0	79.335	0	0	0	0	0	0.02	0	0	0	16.645	0	0	0	0	0	0.03	0	3.49	0	0	0	0	0	0	0	0	0	0	0	0	0.47	0	0	0	0	0	0	0	0	0	0	0
AP12G	0	0	0	0	0	0	0.03	0	0.045	0	0	0	0	0	0	0.065	0.655	0	0.035	0	0	0	0	0	0.045	0	99.045	0	0	0	0	0	0	0	0	0	0	0.08	0	0	0	0	0	0	0	0	0	0	0
P12A	0	0	0	0	0	0	0.17	0	0	0	0	0	0.4	0	0	0	96.2	0	0	0	0	0	0	0	0	0	0	0	0	0.035	0	0	0	0.005	0	0	0	3.095	0.06	0	0	0	0	0	0	0	0	0.035	0
P97O	0	0	0	0	0	0	95.665	0	0	0	0	0	0	0.045	0	0.07	0.005	0	1.775	0	0	0	0	0	0	0	0	0	0	0.04	0	0	0	0	0	0.04	0	2.36	0	0	0	0	0	0	0	0	0	0	0
P106M	0	0	0	0	0	0	89.855	0	0	0	0	0	0	0	0	0	2.115	0	7.445	0	0	0	0	0	0	0	0	0	0	0.285	0.11	0	0	0	0	0.025	0	0.035	0.105	0	0	0	0	0	0	0	0	0	0
P57O	0	0	0	0	0	0	58.12	0	0	0	0	0	0	0	0	0.05	4.105	0	22.545	0	0	0	0	0	0	0	13.005	0	0	0	0	0	0	0	0	0	0	2.155	0	0	0	0	0	0	0	0	0	0	0
P111H	0	0	0	0	0	0	4.105	0	0	0	0	0	0	0	0	0	87.715	0	0.215	0	0	0	0	0	0	0	2.21	0	0	0.005	0.39	0	0	0	0	0	0	5.15	0.035	0	0	0	0	0	0	0	0	0.015	0
P38K.2	0.765	0	0	0	0	0	66.765	0	0	0	0	0	0	0.47	0	0.03	13.92	0	12.245	0	0	0	0	0	0.025	0	0	0.02	0	0.035	0	0	0	0	0	0	0	4.31	1.195	0	0	0	0	0	0	0	0	0	0
P40S	0	0	0	0	0	0	2.91	0	0	0	0	0	0	0	0	0	85.89	0	0	0	0.02	0	0	0	0	0	0	0	0	0.05	0	0	0	0	0	0	0	11.105	0.025	0	0	0	0	0	0	0	0	0	0
P96N	0	0	0	0	0	0	94.19	0	0	0	0.02	0	0	0	0	0	1.045	0	0	0	0	0	0	0	0	0	0	0	0	4.395	0	0	0	0	0	0	0	0.09	0.22	0	0	0	0	0	0	0	0	0	0
P62A	0	0	0	0	0	0	4.65	0	0	0	0	0	0	0	0	0	15.89	0	0	0	0.02	0	0	0	0	0	0.01	0	0	0.345	0	0	0	0	0	0	0	79.075	0.01	0	0	0	0	0	0	0	0	0	0
P119D	0	0	0	0	0	0	65.145	0	0	0	0	0	0	0.015	0	0	0.01	0	0	0	0	0	0	0	0.015	0	0	0	0	6.115	0	0	0	0	0	0	0	0.105	28.595	0	0	0	0	0	0	0	0	0	0
P118G	0	0	0	0	0	0	96.17	0	0	0	0	0	0.025	0	0	0	1.745	0	0.035	0	0.01	0	0	0	0	0	0	0	0	0.015	0.355	0	0	0	0	0	0	1.645	0	0	0	0	0	0	0	0	0	0	0
P72G	0	0	0	0	0	0	52.68	0	0	0	0	0	0	0	0	0.015	0	0	0	0	0	0	0	0	0	0	44.715	0	0	0.03	0	0	0	0	0	0	0	2.385	0.145	0	0	0	0	0	0	0	0	0	0
P97T	0	0	0	0	0	0	68.72	0	0	0	0	0	0	0.1	0	0.04	20.505	0	0.985	0	0.015	0	0	0	0	0	0	0	0	4.72	1.75	0	0	0	0	0.015	0	3.15	0	0	0	0	0	0	0	0	0	0	0
P83G	0	0	0	0	0	0	97.07	0	0	0	0	0	0	0	0	0	0.04	0	0	0	0.005	0	0	0	0	0	0.95	0	0	0.01	0	0	0	0	0	0	0	0.05	1.87	0	0	0	0	0	0	0	0	0	0
P76H	0	0	0	0.015	0	0	75.29	0	0	0	0	0	0	0	0	0	20.845	0	0	0	0	0	0	0	0	0	0	0	0	0.015	0	0	0	0	0	0	0	3.83	0	0	0	0	0	0	0	0	0	0	0
P63I	0	0	0	0	0	0	85.285	0	0	0	0	0	0.015	0	0	0	9.825	0	0	0	0	0	0	0	0	0	0	0	0	1.86	0	0	0	0	0	0	0	3.005	0.005	0	0	0	0	0	0	0	0	0	0
P111C	0	0	0	0	0	0	69.02	0	0.055	0	7.93	0	0	0	0	0	21.225	0	0	0	0	0	0	0	0	0	0	0	0	1.7	0	0	0	0	0	0	0	0	0.07	0	0	0	0	0	0	0	0	0	0
P111D	0	0	0	0	0	0	73.07	0	0.02	0	4.055	0	0	0	0	0	20.855	0	0	0	0	0	0	0	0	0	0	0	0	1.805	0	0	0	0	0	0	0	0	0.195	0	0	0	0	0	0	0	0	0	0
P111G	0	0	0	0	0	0	70.29	0	0.025	0	4.355	0	0	0	0	0	22.555	0	0.015	0	0	0	0	0	0	0	0	0	0	2.665	0	0	0	0	0	0	0	0	0.095	0	0	0	0	0	0	0	0	0	0
AP21	0	0	0	0	0	0	77.33	0	0.055	0	2.055	0	0	0	0	0	18.135	0	0	0	0	0	0	0	0	0	0	0	0	2.31	0	0	0	0	0	0	0	0	0.115	0	0	0	0	0	0	0	0	0	0
AP21C	0	0	0	0	0	0	73.495	0	0.005	0	3.86	0	0	0	0	0	19.22	0	0	0	0	0	0	0	0	0	0	0	0	3.355	0	0	0	0	0	0	0	0	0.065	0	0	0	0	0	0	0	0	0	0
AP21D	0	0	0	0	0	0	72.945	0	0.03	0	3.095	0	0	0	0	0	18.745	0	0	0	0	0	0	0	0	0	0	0	0	5.025	0	0	0	0	0	0	0	0	0.16	0	0	0	0	0	0	0	0	0	0
AP21E	0	0	0	0	0	0	76.86	0	0.02	0	2.48	0	0	0	0	0	15.905	0	0	0	0	0	0	0	0	0	0	0	0	4.65	0	0	0	0	0	0	0	0	0.085	0	0	0	0	0	0	0	0	0	0
AP1D	0	0.185	0	0	0	90.66	0.485	0	0	0	0	0	0	0.01	0	0	0.055	1.04	0.17	0	0	0	0	0	0	0	0.08	0	0.2	0.02	0	2.055	0	0	0	0	0	4.88	0.05	0	0	0	0.075	0	0	0	0	0	0
AP6I	0	0	0	0	0	0	0.145	0	0	0	0	0	0	1.16	0	0.045	0.11	0	1.72	0	0	0	0	0	0.08	0	0.145	0	0.09	0	0	0	0	0	0	0.045	0	26.18	70.28	0	0	0	0	0	0	0	0	0	0
AP6O	0	0	0	0	0	0	0.13	0	0	0	11.6	0	0.05	0.035	0	0.06	15.095	0	0.865	0	0	0	0	0	9.185	0	0.12	0.115	0	0	0	0	0	0	0	0	0	1.745	59.945	0	0	0	0	0	0	0	0	0	0
AP12B	0	0	0	0	0	0.015	0.025	0	0	0	0	0	0	0	0	0.035	3.15	0	0.04	0	0	0	0	0	0	0	93.375	0	0	0	0	0	0	0	0	0	0	1.4	1.96	0	0	0	0	0	0	0	0	0	0
AP12D	0	0	0	0	0	0	0.03	0	0.02	0	0	0	0	0	0	0.2	0.06	0	0.055	0	0	0	0	0	0	0	99.59	0	0	0	0	0	0	0	0	0	0	0.045	0	0	0	0	0	0	0	0	0	0	0
P14C	0	0	0	0	0	0	0.095	0	0	0	0	0	0.025	0	0	0	94.325	0	0.005	0	0	0	0	0	0	0	0.02	0	0	5.435	0	0	0	0	0	0	0	0.015	0.08	0	0	0	0	0	0	0	0	0	0
P67J	0	0	0	0	0	0	18.33	0	0	0	0	0	0	0	0	0.04	39.03	0	40.495	0	0	0	0	0	0	0	1.995	0	0	0.065	0	0	0	0	0	0	0	0.045	0	0	0	0	0	0	0	0	0	0	0
P82A	0	0	0	0	0	0	0.92	0	0	0	0	0	0	0	0	0	0.02	0	0.015	0	0	0	0	0	0	0	0	0	0	0.025	0	0	0	0	0	0	0	99.02	0	0	0	0	0	0	0	0	0	0	0
AP1E	0	0	0	0	0	60.77	0.37	0	0	0	0	0	2.81	0	0	0	0.025	1.255	0	0	0	0	0	0	0	0	0	0	6.78	0.015	0	0	0	0	0	0	0	27.95	0.025	0	0	0	0	0	0	0	0	0	0
P10N	0.01	0	0	0	0	0	11.895	0	0	0	0	0	0	0	0	0.04	5.5	0	0.055	0	0	0	0	0	0	0	75.035	0	0	5.965	0	0	0	0	0	0	0	1.475	0.025	0	0	0	0	0	0	0	0	0	0
P10V	0	0	0	0	0	0	0.04	0	0	0	0	0	0	0.155	0	0.025	19.515	0	3.67	0	0	0	0	0	0	0	76.54	0	0	0	0	0	0	0	0	0	0	0.055	0	0	0	0	0	0	0	0	0	0	0
P11F	0	0	0	0	0	0	0.4	0	0	0	0	0	0	0	0	0.985	15.265	0	0	0	0	0	0	0	0	0	0	0	0	70.95	0	0	0	0	0	0	0	12.115	0.285	0	0	0	0	0	0	0	0	0	0
P110B	0	0	0	0	0	0	69.255	0	0	0	0	0	0	0	0	0	8.81	0	0	0	0	0	0	0	0	0	0	0	0	5.375	8.895	0	0	0	0	0	0	2.065	5.6	0	0	0	0	0	0	0	0	0	0
P112H	0	0	0	0	0	0	45.225	0	0	0	0	0	0	0	0	0	47.16	0	0	0	0	0	0	0	0	0	0	0	0	1.51	0.77	0	0	0	0	0	0	5.295	0	0	0	0	0	0	0	0	0	0	0
P18I	0.01	0	0	0	0	0	70.8	0	0	0	2.37	0	0	0	0	0.03	6.165	0	0.07	0	0	0	0.035	0	0	0	0.005	0.055	0	0.025	6.905	0	0	0	0	0	0	13.53	0	0	0	0	0	0	0	0	0	0	0
P18K	0	3.025	0	0	0	0	28.72	0	0	0	2.23	0	0	0.015	0	0.035	27.655	0	37.635	0	0	0	0	0	0	0	0	0	0	0	0	0	0	0	0	0.38	0	0.305	0	0	0	0	0	0	0	0	0	0	0
AP1F	0	0	0	0	0	19.41	0.265	0	0	0	0	0	0	0	0	0	0.025	0	80.2	0	0	0	0	0	0	0	0.005	0	0	0.015	0	0	0	0	0	0	0	0.05	0.02	0	0	0	0	0	0	0	0	0	0
P21D	0	0	0	0	0	0	29.535	0	0	0	0	0	0	0	0	0	1.075	0	65.57	0	0	0	0	0	0	0	0.015	0	0	0.155	0	0	0	0	0	0	0	3.65	0	0	0	0	0	0	0	0	0	0	0
P112N	0	0	0	0	0	0	89.78	0	0	0	0	0	0	0	0	0	6.94	0	0.005	0	0	0	0.02	0	0	0	0	0	0	0.01	2.87	0	0	0	0	0	0	0.335	0.04	0	0	0	0	0	0	0	0	0	0
P31Y	0	5.16	0.03	0	0.115	10.72	2.605	11.67	0	0	0	0	0.155	0	0.04	0	0.27	0	38.355	0	0	0	0.48	0.03	0	0	1.55	0	2.26	0.02	0	0	0	0	0	0	0.755	0.03	5.945	0	0	0	0	0	0	0	0	0	0
P33	0	0	0	0	0	0	26.51	0	0	0	0	0	0	0	0	0	72.62	0	0	0	0	0	0	0	0	0	0	0	0	0.01	0	0	0	0	0	0	0	0.835	0.025	0	0	0	0	0	0	0	0	0	0
P114H	0	0	0	0	0	0	83.855	0	0	0	0.655	0	0	0	0	0	10.405	0	0	0	0	0	0	0	0.04	0	0	0	0	0	0.03	0	0	0	0.045	0	0	1.16	3.205	0	0	0	0	0	0	0	0	0	0
P53G	0	0	0	0	0	0	86.165	0	0	0	0	0	0.05	0	0	0	0.015	0	0.01	0	0	0	0	0	0	0	0	0	0	4.065	0	0	0	0	0	0	0	9.685	0	0	0	0	0	0	0	0	0	0	0
AP1J	0	0	0	0	0	71.35	0.39	0	0	0	0	0	0	0	0	0.07	0.065	0	9.245	0	0	0	0	0	0	0	18.555	0.16	0	0.065	0	0	0	0	0	0	0	0.05	0.05	0	0	0	0	0	0	0	0	0	0
P53K	0	0	0	0	0	0	80.01	0	0	0	0	0	0.025	0	0	0	3.625	0	0.32	0	0	0	0.56	0	0	0	0.2	0	0	4.82	0	0	0	0	0	0.015	0	10.37	0.055	0	0	0	0	0	0	0	0	0	0
P53O	0	0	0	0	0	0	90.035	0	0	0	0	0	0	1.175	0	0	1.5	0	0	0	0	0	0	0	0.02	0	0.705	0	0	4.39	0	0	0	0	0	0	0	0.215	1.96	0	0	0	0	0	0	0	0	0	0
P55B	0	0	0	0	0	0	42.74	0	0	0	0	0	0	0	0	0	0.015	0	0	0	0	0	0	0	0	0	0	0	0	3.675	0	0	0	0	0	0	0	53.55	0.02	0	0	0	0	0	0	0	0	0	0
P55D	0	0	0	0	0	0	69.465	0	0	0	0	0	0	0	0	0	0.69	0	0	0	0	0	0	0	0	0	0	0	0	0.06	0	0	0	0	0	0	0	29.415	0.37	0	0	0	0	0	0	0	0	0	0
P55E	0	0	0	0	0	0	59.61	0	0	0	0	0	0	0	0	0	2.34	0	0	0	0	0	0	0	0	0	0	0	0	0.195	0	0	0	0	0	0	0	37.255	0.6	0	0	0	0	0	0	0	0	0	0
P55L	0.075	0	0	0	0	0	8.97	0	0	0	0	0	0	0	0	0.035	88.485	0	0.07	0	0	0	0	0	0	0	2.175	0	0	0	0	0	0	0	0	0	0	0.19	0	0	0	0	0	0	0	0	0	0	0
P55N	0	0	0	0	0	0	95.09	0	0	0	0	0	0	0	0	0	4.66	0	0	0	0	0	0	0	0	0	0.085	0	0	0	0	0	0	0	0	0	0	0.165	0	0	0	0	0	0	0	0	0	0	0
P64E	0	0	0	0	0	0	9.175	0	0	0	0	0	0	0	0	0	0.015	0	0	0	0	0	0	0	0	0	0	0	0	0.695	0	0	0	0	0	0	0	90.115	0	0	0	0	0	0	0	0	0	0	0
P64G	0	0	0	0	0	0	0.8	0	0	0	0	0	0	0	0	0	73.85	0	0	0	0	0	0	0	0	0	0	0	0	0	0	0	0	0	0	0	0	25.345	0.005	0	0	0	0	0	0	0	0	0	0
P118E	0	0	0	0	0	0.085	83.395	0	0	0	0	0	0	0	0	0	14.22	0	0.515	0	0	0	0	0	0	0	0	0	0	0.025	1.225	0	0	0	0	0.015	0	0.42	0.04	0	0	0	0	0	0	0	0	0	0
P64H	0	0	0	0	0	0	85.275	0	0	0	0	0	0	0	0	0	8.14	0	0	0	0	0	0	0	0	0	0	0	0	3.29	0	0	0	0	0	0	0	3.295	0	0	0	0	0	0	0	0	0	0	0
P64M	0	0	0	0	0	0	84.545	0	0	0	0.325	0	0	0.3	0	0	9.475	0	0	0	0	0	0	0	0.02	0	0	0	0	0.01	0	0	0	0	0	0	0	0.065	5.26	0	0	0	0	0	0	0	0	0	0
P64O	0	0.035	0	0	0	0	61.45	0	0.015	0	3.74	0	0	0.625	0	0	8.08	0	0	0	0	0	0	0	0.03	0	0	0	0	10.61	0	0	0	0	0	0	0	0.05	3.735	0	11.53	0	0	0	0	0	0	0	0
P76K	0	0	0	0	0	0	70.925	0	0	0	0	0	0	0	0	0	19.675	0	4.91	0	0	0	0	0	0	0	1.97	0	0	0.02	0	0	0	0	0	0	0	2.5	0	0	0	0	0	0	0	0	0	0	0
P81B	0	0	0	0	0	0	37.2	0	0	0	0	0	0	0	0	0	57.585	0	0	0	0	0	0	0	0	0	0	0	0	0.045	0	0	0	0	0	0	0	5.17	0	0	0	0	0	0	0	0	0	0	0
P115C	0	0	0	0	0	0	2.625	0	0	0	0	0	0	0	0	0	39.96	0	0	0	0	0	0	0	0	0	0	0	0	3.61	0.22	0	0	0	0	0	0	53.515	0.025	0	0	0	0	0	0	0	0	0	0
P81N	0	0.045	0	0	0	0	92.345	0	0	0	0	0	0	0.865	0	0	0.095	0	0	0	0	0	0.05	0	0.51	0	0.015	0	0	5.4	0	0	0	0	0	0	0	0.085	0.575	0	0	0	0	0	0	0	0	0	0
AP2D	0	0	0	0	0	0	0.07	0	0	0	0	0	0.295	0	0	0.11	54.37	0	0.15	0	0	0	0	0	0	0	27.635	0.19	0	0	0	0	0	0	0	0	0	17.18	0	0	0	0	0	0	0	0	0	0	0
P106H	0	0	0	0	0	0	93.735	0	0.82	0	0	0	0	0	0	0	0.645	0	0.83	0	0	0	0	0	0	0	0.11	0	0	0.095	0.14	0	0	0	0	0	0	2.72	0	0	0	0	0	0	0	0	0	0	0
P86J	0	0	0	0	0	0	79.9	0	0.005	0	0.3	0	0	0.055	0	0	1.665	0	11.5	0	0	0	0	0	0	0	0	0	0	0	0	0	0	0	0	0	0	5.66	0.915	0	0	0	0	0	0	0	0	0	0
P86L	0	0.03	0	0	0	0	79.335	0	0	0	0	0	0.035	0	0	0	0.035	0	0.08	0	0	0	0	0	0	0	0	0	0	0	0	0	0	0	0	0	0	0.48	19.925	0	0	0	0	0	0	0	0	0	0
P107B	0	0	0	0	0	0	0.085	0	0	0	0	0	0.26	0.07	0	0	0	0	96.515	0	0	0	0	0	0	0	0	0	0	0	0	0	0	0	0	0	0	3.07	0	0	0	0	0	0	0	0	0	0	0
P91E	0	0	0	0	0	2.28	60.265	0	0	0	0	0	0	0	0	0	0	0	37.31	0	0	0	0	0	0	0	0	0	0	0	0	0	0	0	0	0	0	0.145	0	0	0	0	0	0	0	0	0	0	0
P91K	0	0	0	0	0	0	23.345	0	0	0	0	0	0	0	0	0	0	0	74.825	0	0	0	0	0	0	0	0	0	0	0.185	0	0	0	0	0	0	0	1.645	0	0	0	0	0	0	0	0	0	0	0
P91N	0	0	0	0	0	0	83.21	0	0	0	0.035	0	0	0.005	0	0	0.085	0	16.405	0	0	0	0	0	0	0	0	0	0	0.01	0	0	0	0	0	0	0	0.25	0	0	0	0	0	0	0	0	0	0	0
P109D	0	0	0	0	0	0	2.555	0	0.045	0	0	0	0	0	0	0.055	90.78	0	1.55	0	0	0	0	0	0	0	0.04	0	0	0.055	0.565	0	0	0	0	0.05	0	3.93	0	0	0	0	0	0	0	0	0	0	0
AP5B	0	0	0	0	0	0	0.145	0	0	0	0	0	0	0	0	0	64.14	0	0.015	0	0	0	0	0	0	0	0	0	0	0.01	0	0	0	0	0	0	0	35.675	0.015	0	0	0	0	0	0	0	0	0	0
P96G	0	0	0	0	0	0	93.98	0.075	0.025	0	0	0	0	0	0	0	0.055	0.03	0.59	0	0	0.02	0	0	0	0	0	0	0	0	0	0	0	0	0	0	0	5.16	0.055	0	0	0	0	0	0	0	0	0	0
P96M	0	0	0	0	0	0	99.475	0	0	0	0.25	0	0	0	0	0.035	0	0	0.055	0	0	0	0	0	0	0	0	0	0	0.025	0	0	0	0	0	0	0	0.16	0	0	0	0	0	0	0	0	0	0	0
P110P	0	0	0	0	0	0	48.685	0	0	0	0	0	0	0.06	0	0	13.1	0	7.24	0	0	0	0	0	0	0	0	0	0	12.97	13.695	0	0	0	0	0	0	4.235	0.015	0	0	0	0	0	0	0	0	0	0
P98C	0	0.1	0	0	0	0	62.015	0	0	0	0	0	0.02	0	0	0	0.015	0	0.03	0	0	0	0	0	0	0	0	0	0	0.01	0	0	0	0	0	0	0	17.67	20.14	0	0	0	0	0	0	0	0	0	0
P98J	0	0	0	0	0	0	2.685	0	0	0	0	0	0.375	0.185	0	0	0.28	0	0.06	0	0	0	0	0	0	0	0	0	0	0.13	0	0	0	0	0	0	0	93.19	3.065	0	0	0	0	0	0	0	0	0	0
P98N	0	0	0	0	0	0	61.145	0	0.02	0	0	0	0.04	0	0	0	22.72	0	9.38	0	0	0	0	0	0	0	0	0	0	3.22	0.995	0	0	0	0	0	0	2.455	0.015	0	0	0	0	0	0	0	0	0	0
P10T	0	0	0	0	0	0	0.2	0	0	0	0	0	0.025	10.345	0	0.02	11.19	0	64.9	0	0	0	0	0	0.065	0	10.83	0	0	0	0	0	0	0	0	0	0	2.415	0.01	0	0	0	0	0	0	0	0	0	0
P104K	0	0	0	0	0	0	95.77	0	0	0	0	0	0	0	0	0	2.22	0	0	0	0	0	0.065	0	0.005	0	0	0	0	1.02	0.57	0	0	0	0	0	0	0.265	0.085	0	0	0	0	0	0	0	0	0	0
P104L	0	0	0	0	0	0	83.32	0	0	0	0	0	0	0.03	0	0	7.83	0	0.035	0	0	0	0	0	0.09	0	0	0	0	7.89	0	0	0	0	0	0	0	0.05	0.755	0	0	0	0	0	0	0	0	0	0
AP5H	0	1.23	0	0	0	0	0.11	0	0	0	0	0	0	26.845	0	0	50.65	0	0.005	0	0	0	0	0	11.32	0	0	0	0	7.42	0	0	0	0	0	0	0	2.25	0.025	0	0	0	0	0	0	0	0	0	0
P105E	0	0	0	0	0	0	64.52	0	0	0	0	0	0	0	0	0	21.425	0	0.03	0	0	0	0	0	0.1	0	0	0	0	0	0	0	0	0	0	0	0	13.925	0	0	0	0	0	0	0	0	0	0	0
P105I	0	0	0	0	0	0	86.97	0	0.055	0	0	0	0	0	0	0	0.145	0	0.03	0	0	0	0	0	0	0	0	0	0	0	0	0	0	0	0	0	0	10.44	2.36	0	0	0	0	0	0	0	0	0	0
P105L	0	0	0	0	0	0	7.32	0	0	0	0	0	0	0	0	0.04	1.285	0	90.695	0	0	0	0	0	0.27	0	0.015	0.04	0	0	0	0	0	0	0	0.3	0	0	0.035	0	0	0	0	0	0	0	0	0	0
P115M	0	0	0	0	0	0.005	96.355	0	0	0	0	0	0	0	0	0	3.18	0	0.01	0	0	0	0	0	0	0	0	0	0	0.06	0.065	0	0	0	0	0	0	0.31	0.015	0	0	0	0	0	0	0	0	0	0
P108K	0	0	0	0	0	0.01	86.41	0.02	0	0	0	0	0	0.005	0	0	11.485	0	0.065	0.01	0	0	0	0	0	0	0	0	0	0.035	0.295	0	0	0	0	0	0	1.645	0.02	0	0	0	0	0	0	0	0	0	0
P108M	0	0	0	0	0	0	86.25	0	0	0	0	0	0.02	0.01	0	0	11.595	0	0.2	0	0	0	0	0	0	0	0	0	0	1.615	0.105	0	0	0	0	0	0	0.16	0.045	0	0	0	0	0	0	0	0	0	0
AP5I	0	0.03	0	0	0	0	0.09	0	0	0	0	0	0.08	35.145	0	0	52.055	0	2.445	0	0	0	0	0	3.75	0	0.035	0	0	4.145	0	0	0	0	0	0	0	1.95	0.015	0	0	0	0	0	0	0	0	0	0
P9P	0	0	0	0	0	0	33.275	0	0	0	0	0	0	0	0	0	0.025	0	0	0	0	0	0	0	0	0	0	0	0	23.42	0	0	0	0	0	0	0	43.255	0.025	0	0	0	0	0	0	0	0	0	0
P51P	0	0.015	0	0	0	0	84.48	0.895	0	0.99	0	0	0	0	0.12	0.02	0.775	1.025	4.24	0	0	0.015	0	0	0	0	0.03	0.015	6.11	0	0	0	0.065	0.025	0	0	0	0.045	0.08	0	0	0	0	0	0	0.605	0	0	0.325
P59E	0	0	0	0	0	0	51.335	0	0	0	0	0	0	0.105	0	0.01	0.5	0	0	0	0	0	0	0	0	0	47.145	0	0	0.085	0	0	0	0	0	0	0	0.74	0.08	0	0	0	0	0	0	0	0	0	0
P66C	0	0	0	0	0	0	2.18	0	0	0	0	0	0	0	0	0	0	0	0	0	0	0	0	0	0	0	0	0	0	0.06	0	0	0	0	0	0	0	97.76	0	0	0	0	0	0	0	0	0	0	0
P33E	0	0	0	0	0	0	29.34	0	0	0	0	0	0	0.05	0	0.165	25.505	0	3.395	0	0	0	0	0	0	0	0	0	0	2.235	0	0	0	0	0	0.29	0	38.955	0.02	0	0	0	0	0	0	0	0	0	0
P60F	0	0	0	0	0	0	0.505	0	0	0	0	0	0	0	0	0	73.885	0	0	0	0	0	0	0	0	0	0	0	0	5.54	0	0	0	0	0	0	0	19.995	0.075	0	0	0	0	0	0	0	0	0	0
P60I	0	0	0	0	0	0	80.135	0	0	0	0	0	0	0.03	0	0.145	1.925	0	5.265	0	0	0	0	0	0	0	0	0	0	0	0	0	0	0	0	0.295	0	12.04	0.11	0	0	0	0	0	0	0	0	0	0
P60K	0	0	0	0	0	0	63.125	0	0	0	0	0	0	0.12	0	0	8.65	0	0.005	0	0	0	0	0	0	0	0	0	0	0.27	0	0	0	0	0	0	0	2.17	25.66	0	0	0	0	0	0	0	0	0	0
P63C	0	0	0	0	0	0	54.96	0	0	0	0	0	0	0	0	0	0.005	0	0	0	0	0	0	0	0	0	0	0	0	8.68	0	0	0	0	0	0	0	36.35	0	0	0	0	0	0	0	0	0	0	0
P63N	0	0.95	0	0	0	0	76.01	0	0	0	1.41	0	0	3.545	0	0	12.98	0	0	0	0	0	0	0	0	0	0	0	0	0	0	0	0	0	0	0	0	0.32	4.1	0	0	0	0	0	0	0	0	0	0
P65C	0	0	0	0	0	0	33.775	0	0	0	0	0	0	0	0	0	0.02	0	0	0	0	0	0	0	0	0	0	0	0	22.95	0	0	0	0	0	0	0	43.255	0	0	0	0	0	0	0	0	0	0	0
P65H	0	0	0	0	0	0	58.325	0	0	0	0	0	0	0	0	0.215	33.045	0	0.1	0	0	0	0	0	0	0	4.575	0	0	1.32	0	0	0	0	0	0	0	2.42	0	0	0	0	0	0	0	0	0	0	0
P65J	0	0	0	0	0	0	84.725	0	0	0	0.02	0	0	0	0	0	6.225	0	0	0	0	0	0	0	0	0	0.255	0	0	0.065	0	0	0	0	0	0	0	8.69	0.02	0	0	0	0	0	0	0	0	0	0
P65N	0	0.315	0	0	0	0	79.69	0	0	0	14.335	0	0	0	0	0	2.195	0	0	0	0	0	0	0	0	0	0.06	0	0	0	0	0	0	0	0	0	0	0.5	2.665	0	0	0	0	0	0	0	0	0	0
P65Q	0	0.29	0	0	0	0	71.065	0	0	0	4.6	0	0	0	0	0	7.605	0	0	0	0	0	0	0	0	0.66	0	0	0	8.49	0	0	0	0	0	0	0	0.065	2.395	0	4.745	0	0.05	0	0	0	0	0	0
P33J	0.03	0	0	0	0	0	50.9	0	0	0	0	0	0	0.03	0	0.035	19.875	0	0	0	0	0	0	0	8.865	0	0.02	0	0	0.08	0	0	0	0	0	0	0	19.875	0.235	0	0	0	0	0	0	0	0	0	0
P68B	0	0	0	0	0	0	38.53	0	0	0	0	0	0	0	0	0.03	0	0	0.165	0	0	0	0	0	0	0	0	0	0	13.615	0	0	0	0	0	0	0	47.66	0	0	0	0	0	0	0	0	0	0	0
P68E	0	0	0	0	0	0	52.59	0	0.055	0	0	0	0	0	0	0.28	8.435	0	23.94	0	0	0	0	0	0	0	0	0	0	13.52	0	0	0	0	0	0.09	0	0.575	0.41	0	0	0	0	0	0	0	0	0	0
P68I.1	0	0	0	0	0	0	95.66	0	0	0	0	0	0	0	0	0	0.12	0	0.53	0	0	0	0	0	0	0	0	0	0	0.78	0	0	0	0	0	0	0	2.54	0.37	0	0	0	0	0	0	0	0	0	0
P61C	0	0	0	0	0	0	2.03	0	0	0	0	0	0	0	0	0.055	72.585	0	2.48	0	0	0	0	0	0	0	0	0	0	1.845	0	0	0	0	0	0.055	0	20.89	0.055	0	0	0	0	0	0	0	0	0	0
P69A	0	0	0	0	0	0	60.265	0	0	0	0	0	0	0	0	7.125	0.22	0	0.615	0	0	0	0	0	0	0	0	0	0	0	0	0	0	0	0	0.025	0	31.17	0.02	0	0	0	0	0	0	0	0	0	0
P69C	0	0	0	0	0	0	88.095	0	0	0	0	0	0.01	0	0	0.09	7.4	0	0	0	0	0	0	0	0	0	0	0	0	0	0	0	0	0	0	0	0	4.395	0.01	0	0	0	0	0	0	0	0	0	0
P69E	0	0	0	0	0	0	89.31	0	0	0	0	0	0.06	0	0	0.06	6.97	0	0	0	0	0	0	0	0	0	0	0	0	0.03	0	0	0	0	0	0	0	3.54	0.03	0	0	0	0	0	0	0	0	0	0
P69I	0	0	0	0	0	0	69.18	0	0	0	0	0	0	2.235	0	0.195	0.23	0	0	0	0	0	0	0	0	0	0	0	0	4.11	0	0	0	0	0	0	0	0.44	23.61	0	0	0	0	0	0	0	0	0	0
P70H	0	0	0	0	0	0	34.41	0	0	0	0	0	0	0	0	0.025	40.14	0	2.17	0	0	0	0	0	0.155	0	0.025	0	0	6.41	0	0	0	0	0	0.095	0	11.545	5.01	0	0	0	0	0	0	0	0	0	0
P70M	0	0	0	0	0	0	83.94	0	0	0	2.675	0	0	0.3	0	0	6.705	0	0.98	0	0	0	0	0	0	0.79	0	0	0	2.415	0	0	0	0	0	0	0	0.225	1.96	0	0	0	0	0	0	0	0	0	0
P71G	0	0	0	0	0	0	65.245	0	0	0	0	0	0	0	0	0	0.055	0	0	0	0	0	0	0	0	0	0	0	0	0.16	0	0	0	0	0	0	0	34.54	0	0	0	0	0	0	0	0	0	0	0
P71N	0	0	0	0	0	0	80.255	0	0	0	0	0	0	0.075	0	0.02	1.64	0	11.775	0	0	0	0	0	0	0	5.265	0	0	0	0	0	0	0	0	0	0	0.095	0.875	0	0	0	0	0	0	0	0	0	0
P71O	0	0	0	0	0	0	61.9	0	0.045	0	0.21	0	0	0	0	0.145	17.68	0	10.665	0	0	0	0	0	0	0.125	8.32	0	0	0	0	0	0	0	0	0	0	0.22	0.635	0	0	0	0	0	0	0	0	0	0
P42H	0	0	0	0	0	0	50.495	0	0.06	0	0.105	0	0	0	0	0.11	0	0	37.175	0	0	0	0	0	0	0	0	0	0	11.475	0	0	0	0	0	0.265	0	0.225	0.035	0	0	0	0	0	0	0	0	0	0
P74B	0	0	0	0	0	0	1.1	0	0	0	0	0	0	0.005	0	0	0	0	0	0	0	0	0	0	0	0	0	0	0	0.02	0	0	0	0	0	0	0	98.8	0.01	0	0	0	0	0	0	0	0	0	0
P74D	0	0	0	0	0	0	73.265	0	0	0	0.015	0	0.02	0.01	0	0.015	2.135	0	21.99	0	0	0	0	0	0	0	0.045	0	0	0.075	0	0	0	0	0	0.005	0	2.405	0.02	0	0	0	0	0	0	0	0	0	0
P74F	0	0	0	0	0	0	41.56	0	0	0	0	0	0	0	0	0.035	12.915	0	41.475	0	0	0	0	0	0	0	0	0	0	0.425	0	0	0	0	0	0	0	1.095	2.47	0	0	0	0	0	0	0	0	0	0
P74H	0	0	0	0	0	0	86.585	0	0	0	0	0	0	2.33	0	0	0.18	0	4.47	0	0	0	0	0	0	0	0	0	0	0	0	0	0	0	0	0	0	0.265	6.17	0	0	0	0	0	0	0	0	0	0
P75B	0	0	0	0	0	0	47.11	0	0	0	0	0	0	0	0	0	1.86	0	0	0	0	0	0	0	0	0	0	0	0	0.175	0	0	0	0	0	0	0	50.855	0	0	0	0	0	0	0	0	0	0	0
P66D	0	0	0	0	0	0	6.955	0	0	0	0	0	0	0	0	0	0	0	0	0	0	0	0	0	0	0	0	0	0	0.155	0	0	0	0	0	0	0	92.89	0	0	0	0	0	0	0	0	0	0	0
P75D	0	0	0	0	0	0	96.74	0	0	0	0	0	0	0	0	0	0.08	0	0	0	0	0	0	0	0	0	0	0	0	0	0	0	0	0	0	0	0	3.18	0	0	0	0	0	0	0	0	0	0	0
P75K	0	0	0	0	0	0	66.675	0	0.055	0	0	0	0	0	0	0	13.83	0	17.615	0	0	0	0	0	0	0	0	0	0	0.155	0	0	0	0	0	0	0	1.58	0.09	0	0	0	0	0	0	0	0	0	0
P75M	0	0	0	0	0	0	84.32	0	0	0	0	0	0	7.025	0	0	2.57	0	3.66	0	0	0	0	0	0	0	0	0	0	0.19	0	0	0	0	0	0	0	0.915	1.285	0	0	0	0	0	0	0	0	0	0
P42I	0	0	0	0	0	0	88.29	0.215	0	0	0	0	0.06	0.24	0	0.015	0.265	0.3	6.75	0	0	0	0	0	0	0	0	0	0	2.37	0	0	0	0	0	0.055	0	0.19	1.25	0	0	0	0	0	0	0	0	0	0
P76B	0	0	0	0	0	0	3.585	0	0	0	0	0	0	0	0	0	1.72	0	0	0	0	0	0	0	0	0	0	0	0	0.02	0	0	0	0	0	0	0	94.675	0	0	0	0	0	0	0	0	0	0	0
P76E	0	0	0	0	0	0	71.39	0	0	0	0	0	0	0	0	0	3.455	0	0	0	0	0	0	0	0	0	0	0	0	0	0	0	0	0	0	0	0	25.155	0	0	0	0	0	0	0	0	0	0	0
P76N	0	0	0	0	0	0	80.04	0	0	0	0	0	0	0	0	0	15.51	0	2.35	0	0	0	0	0	0	0	0	0	0	0.685	0	0	0	0	0	0	0	1.395	0.02	0	0	0	0	0	0	0	0	0	0
P76P	0	0	0	0	0	0	80.925	0	0	0	1.955	0	0.015	0.17	0	0	3.225	0	10.065	0	0	0	0.05	0	0.085	0	0	0	0	0.16	0	0	0	0	0	0	0	0.045	3.305	0	0	0	0	0	0	0	0	0	0
P50H	0	0	0	0	0	0	38.19	0	0	0	0	0	0	0	0	0	55.92	0	0	0	0	0	0	0	0	0	0	0	0	0.24	0	0	0	0	0	0	0	5.65	0	0	0	0	0	0	0	0	0	0	0
P77H	0	0	0	0	0	0	57.66	0	0	0	0	0	0.035	0.065	0	0	0.02	0	5.79	0	0	0	0	0	0	0	0	0	0	10.305	0	0	0	0	0	0	0	25.66	0.465	0	0	0	0	0	0	0	0	0	0
P66J	0	0	0	0	0	0	47.755	0	0	0	0	0	0	0	0	0.04	7.31	0	40.655	0	0	0	0	0	0	0	4.185	0	0	0.015	0	0	0	0	0	0.005	0	0.025	0	0	0	0	0	0	0	0	0	0	0
P66M	0	0.375	0	0	0	0	88.55	0.905	0	0	0	0	0	0.51	0	0	5.365	0	0.16	0	0	0	0	0	0	0	3.215	0	0	0	0	0.21	0	0	0	0	0	0.17	0.495	0	0	0	0	0	0	0	0	0	0
P77O	0	0.065	0	0	0	0	80.875	0	0	0	0	0	0	5.26	0	0	0.745	0	1.255	0	0	0	0	0	0	0	0	0	0	9.47	0	0	0	0	0.015	0	0	0.7	1.59	0	0	0	0	0	0	0	0	0	0
P79B	0	0	0	0	0	0	1.035	0	0	0	0	0	0.01	0	0	0	0.025	0	0	0	0	0	0	0	0	0	0	0	0	7.415	0	0	0	0	0	0	0	88.805	2.51	0	0	0	0	0	0	0	0	0	0
P79G	0	0	0	0	0	0	97.33	0	0	0	0.17	0	0.06	0.945	0	0.01	0.48	0	0	0	0	0	0	0	0	0	0	0	0	0.525	0	0	0	0	0	0	0	0.455	0.005	0	0	0	0	0	0	0	0	0	0
P79J	0	0	0	0	0	0	40.865	0	0	0	0.05	0	0.025	9	0	0	2.09	0	0.56	0	0	0	0	0	0	0	0	0	0	35.06	0	0	0	0	0	0	0	0.73	11.37	0	0	0	0	0	0	0	0	0	0
P80A	0	0	0	0	0	0.025	0.835	0	0	0	0	0	0	0	0	0	0	0	0	0	0	0	0	0	0	0	0	0	0	0.08	0	0	0	0	0	0	0	0.045	0	0	0	0	0	0	0	0	0	0	0
P80B	0	0	0	0	0	0	62.365	0	0.055	0	0	0	0.055	0	0	0.22	0	0	0.015	0	0	0	0	0	0	0	14.875	0.035	0	0.105	0	0	0	0	0	0	0	11.515	0	0	0	0	0	0	0	0	0	0	0
P80D	0	0	0	0	0	0	41.725	0	0.015	0	0	0	0	0	0	0.135	0	0	0.01	0	0	0	0	0	0	0	29.46	0	0	0	0	0	0	0	0	0	0	1.93	0	0	0	0	0	0	0	0	0	0	0
P80J	0	0	0	0	0	0	85.65	0	0	0	0	0	0	7.95	0	0	0.905	0	0	0	0	0	0	0	0	0	3.585	0	0	0.94	0	0	0	0	0	0	0	0.175	0.545	0	0	0	0	0	0	0	0	0	0
P80L	0	0	0	0	0	0	80.095	0	0	0	0	0	0	7.06	0	0	0.845	0	0	0	0	0	0	0	0	0	5.39	0	0	3.49	0	0	0	0	0	0	0	1.2	0.48	0	0	0	0	0	0	0	0	0	0
P85B	0	0	0	0	0	0	63.32	0	0	0	0	0	0	0	0	0	29.32	0	0	0	0	0	0	0	0	0	0	0	0	0.035	0	0	0	0	0	0	0	5.31	1.06	0	0	0	0	0	0.72	0	0	0	0
P85D	0	0	0	0	0	0	57.58	0	0	0	0	0	0	0	0	0	27.79	0	0	0	0	0	0	0	0	0	0	0	0	0	0	0	0	0	0	0	0	2.24	12.39	0	0	0	0	0	0	0	0	0	0
P51J	0	0	0	0	0	0	74.2	0	0	0	0	0	0	0	0	0	0	0	0	0	0	0	0	0	0	0	0	0	0	0	0	0	0	0	0	0	0	25.765	0.035	0	0	0	0	0	0	0	0	0	0
P85E	0	0	0	0	0	0	32.53	0	0.02	0	0	0	0	0	0	0	62.395	0	0.21	0	0	0	0	0	0	0	0	0	0	0	0	0	0	0	0	0	0	2.13	2.6	0	0	0	0	0	0	0	0	0	0
P85H	0	0	0	0	0	0	81.32	6.72	0	0	0	0	0	0	0.02	0.065	2.13	0	2.595	0	0	0	0	0	0	0.095	0.045	0.14	1.915	2.62	0	0	0	0.005	0.025	0.005	0	0.29	1.92	0	0	0	0	0	0	0	0	0	0.055
P62F	0	0	0	0	0	0	74.19	0	0	0	0	0	0	0	0	0	0	0	0	0	0	0	0	1.03	0	0	0	0	0	0.485	0	0	0	0	0	0	0	23.98	0.315	0	0	0	0	0	0	0	0	0	0
P62H	0	0	0	0	0	0	77.995	0	0	0	0	0	0	0.1	0	0	0.535	0	0	0	0	0	0	0	0	0	0	0	0	3.115	0	0	0	0	0	0	0	17.705	0.55	0	0	0	0	0	0	0	0	0	0
P62L	0	0	0	0	0	0	85.49	0	0	0	0.015	0	0	3.16	0	0	1.025	0	5.31	0	0	0	0	0	0	0	0	0	0	1.05	0	0	0	0	0	0	0	0.215	3.735	0	0	0	0	0	0	0	0	0	0
P46	0	0	0	0	0	0	55.79	0	0	0	0	0	0	0	0	0	0.045	0	0	0	0	0	0	0	0	0	0	0	0	0.01	0	0	0	0	0	0	0	44.155	0	0	0	0	0	0	0	0	0	0	0
P46E	0	0	0	0	0	0	59.83	0	0	0	0.74	0	0.01	0	0	0	0.03	0	0	0	0	0	0	0	0	0	0	0	0	0	0	0	0	0	0	0	0	39.34	0.05	0	0	0	0	0	0	0	0	0	0
P50L	0.235	0.01	0	0	0	0.005	49.195	0	0	0	0.77	0	0.02	0.04	0	0.045	2.175	0	0.03	0	0	0	0	0	0	0	42.9	0	0	3.465	0	0	0	0	0	0	0	0.75	0.315	0	0	0	0	0	0	0	0.01	0	0
P48C	0	0	0	0	0	0	28.675	0	0	0	0	0	0	0	0	0.04	0	0	71.14	0	0	0	0	0	0	0	0	0	0	0.025	0	0	0	0	0	0	0	0.04	0.05	0	0	0	0	0	0	0	0	0	0
P51K	0	0	0	0	0	0	94.245	0	0	0	0	0	0	0	0	0	0	0	0	0	0	0	0	0	0	0	0	0	0	0.05	0	0	0	0	0	0	0	5.705	0	0	0	0	0	0	0	0	0	0	0
P48K	0	0	0	0	0	0	94.205	0	0	0	0	0	0	0	0	0	0.01	0	3.86	0	0	0	0	0	0	0	0	0	0	1.395	0	0	0	0	0	0	0	0.375	0.105	0	0	0	0	0	0	0	0	0	0
P48P	0	0	0	0	0	0	91.555	0	0	0	0	0	0.08	0	0	0	0.015	0	3.955	0	0	0	0.025	0	0.01	0	0	0	0	3.905	0	0	0	0	0	0	0	0.44	0.015	0	0	0	0	0	0	0	0	0	0
Mock.2	6.28	2.66	0	0	0	9.62	0.085	0	0	0	6.305	0	0	4.625	0	0.03	2.71	0	2.81	0	0	0	0	0	0	0	0	0	0	4.975	0	0	0	0	0	0.295	0	10.09	12.91	0	0	0	0	0	0	0	0	4.765	0
P51O	0	0	0	0	0	0	57.435	0	0	0	0	0	0	1.51	0	0	1.52	0	0.01	0	0	0	0.155	0	0.03	0	0	0	0	16.5	0	0	0	0	0	0	0	4.03	18.755	0	0	0	0	0	0	0	0	0	0
P57E	0	0	0	0	0	0	0.535	0	0	0	0	0	0	0	0	0	51.86	0	0.005	0	0	0	0	0	0	0	0	0	0	0.02	0	0	0	0	0	0	0	47.01	0.57	0	0	0	0	0	0	0	0	0	0
AP28C	0	0	0	0	0	28.055	0.09	0	0	0	0	0	0	0	0	0.03	0.01	0	71.74	0	0	0	0	0	0	0	0.01	0	0	0	0	0	0	0	0	0.01	0	0.055	0	0	0	0	0	0	0	0	0	0	0
P45C	0	0	0	0	0	0	15	0	0	0	0	0	0	0	0	0	0.085	0	0	0	0	0	0	0	0	0	0	0	0	75.005	0	0	0	0	0	0	0	9.91	0	0	0	0	0	0	0	0	0	0	0
P58H	0	0	0	0	0	0	5.49	0	0	0	0	0	0	0	0	0	0.14	0	0	0	0	0	0	0	0	0	0	0	0	0	0	0	0	0	0	0	0	94.305	0.065	0	0	0	0	0	0	0	0	0	0
P103A	0	0	0	0	0	0	0.325	0	0	0	0	0	0	0	0	0	70.41	0	0	0	0	0	0	0	0	0	0	0	0	0.095	0	0	0	0	0	0	0	29.17	0	0	0	0	0	0	0	0	0	0	0
P45H	0	0	0	0	0	0	59.05	0	0	0	0	0	0	0	0	0	5.99	0	0.025	0	0	0	0	0	0	0	0	0	0	12.56	0	0	0	0	0	0	0	22.375	0	0	0	0	0	0	0	0	0	0	0
P56D	0	0	0	0	0	0	36.315	0	0	0	0	0	0	0	0	0	39.775	0	0	0	0	0	0	0	0	0	0.04	0	0	3.915	0	0	0	0	0	0	0	19.86	0.095	0	0	0	0	0	0	0	0	0	0
P38K.1	0.01	0	0	0	0	0	96.845	0	0	0	0	0	0	0.025	0	0.02	1.01	0	1.6	0	0	0	0	0	0	0	0.02	0	0	0.02	0	0	0	0	0	0	0	0.305	0.135	0	0	0	0	0	0	0	0	0	0
P40H	0	0	0	0	0	0	0.62	0	0	0	0	0	0	0	0	0	0.03	0	0	0	0	0	0	0	0	0	0	0	0	0.015	0	0	0	0	0	0	0	99.335	0	0	0	0	0	0	0	0	0	0	0
AP10E	0	0	0	0	0	0	0.025	0	0	0	0.765	0	0	0	0	0.01	15.975	0	0.02	0	0	0	0	0	0	0	83.015	0	0	0	0	0	0	0	0	0	0	0.165	0.005	0	0	0	0	0	0	0	0	0	0
AP22B	0	0	0	0	0	0	0.18	0	0	0	0	0	0.105	0	0	0	0.19	0	0	0	0	0	0	0	0	0	0.035	0	0	0	0.015	0	0	0	0	0	0	99.33	0.145	0	0	0	0	0	0	0	0	0	0
AP26A	0	0	0	0	0	0	0.07	0	0	0	16.3	0	0.025	0.075	0	0	64.795	0	0	0	0	0	0	0	0.005	0	0.01	0	0	0	0	0	0	0	0.83	0	0	17.89	0	0	0	0	0	0	0	0	0	0	0
P116F	0	0	0	0	0	0	6.67	0	0	0	0	0	1.19	0	0	0	86.375	0	0	0	0	0	0	0	0	0	0	0	0	0.025	0.24	0	0	0	0	0	0	5.21	0	0	0	0	0	0	0	0	0	0	0
P25S	0.055	0	0	0	0	0	67.535	0	0	0	0	0	0	20.47	0	0	1.145	0	0.015	0	0	0	0	0	0	3.88	0	0	0	2.64	0	0	0	0	0	0	0	0.41	3.83	0	0	0	0	0	0	0	0	0	0
P47M	0	0	0	0	0	0	70.55	0	0	0	0	0	0	0	0	0.04	6.645	0	0.4	0	0	0	0	0	0	0	0.005	0	0	0	0	0	0	0	0	0.03	0	18.205	4.125	0	0	0	0	0	0	0	0	0	0
P57M	0	0	0	0	0	0	29.9	0	0	0	0	0	0	0	0	0.02	7.335	0	42.53	0	0	0	0	0	0.005	0	17.435	0	0	0	0	0	0	0	0	0	0	2.77	0	0	0	0	0	0	0	0	0	0	0
AP8B	0	0	0	0	0	0	0.06	0	0	0	0	0	0	1.035	0	0	54.16	0	0	0	0	0	0	0	12.405	0	0	0	0	0	0	0	0	0	0	0	0	29.05	3.29	0	0	0	0	0	0	0	0	0	0
P39C	0	0	0	0	0	0	65.31	0	0	0	0	0	0.91	0	0	0	0.2	0	0.025	0	0	0	0	0	0	0	0	0	0	0.47	0	0	0	0	0	0	0	33.065	0.015	0	0	0	0	0	0	0	0	0	0
AP9C	0	0	0	0	0	0	0.085	0	0	0	0	0	0	0.045	0	0	74.44	0	0	0	0	0	0	0	0	0	0	0	0	0	0	0	0	0	0	0	0	25.43	0	0	0	0	0	0	0	0	0	0	0
P24B	0	0.025	0	0	0	0	2.415	0	0	0	0.125	0	95.415	0	0	0	1.295	0	0	0	0	0	0	0	0	0	0.05	0	0	0	0	0	0	0	0	0	0	0.675	0	0	0	0	0	0	0	0	0	0	0
P114B	0	0	0	0	0	0	58.08	0	0	0	0	0	0.07	0	0	0	25.295	0	0.03	0	0	0	0	0	0	0	0.015	0	0	2.09	8.905	0	0	0	0	0	0	3.135	0.005	0	0	0	0	0	0	0	0	0	0
AP19E	0	0	0	0	0	0	0.16	0	0	0	0	0	0	0	0	0.34	0.01	0	17.91	0	0	0	0	0	0	0	81.375	0	0	0	0	0	0	0	0	0.02	0	0.095	0	0	0	0	0	0	0	0	0	0	0
AP3C	0	0	0	0	0	0	0.15	0	0	0	0	0	0	0	0	0	99.27	0	0	0	0	0	0	0	0	0	0	0	0	0	0	0	0	0	0	0	0	0.07	0.51	0	0	0	0	0	0	0	0	0	0
P25O	0	0	0	0	0	0	6.68	0	0	0	0	0	0	0	0	0	0.025	0	0	0	0	0	0	0	0	0	0	0	0	0.055	0	0	0	0	0	0	0	91.855	1.385	0	0	0	0	0	0	0	0	0	0
P73C	0	0	0	0	0	0	6.375	0	0	0	0	0	0	0	0	0	0.06	0	0	0	0	0	0	0	0	0	0	0	0	5.09	0	0	0	0	0	0	0	88.475	0	0	0	0	0	0	0	0	0	0	0
P72D	0	0	0	0	0	0	13.515	0	0	0	0	0	0	0	0	0	0.05	0	0.06	0	0	0	0	0	0	0	0	0	0	0	0	0	0	0	0	0	0	62.225	24.15	0	0	0	0	0	0	0	0	0	0
P58K	0	0	0	0	0	0	0.39	0	0	0	0	0	0	0	0	0.145	82.73	0	4.875	0	0	0	0	0	0	0	0.03	0	0	0	0	0	0	0	0	0.09	0	11.74	0	0	0	0	0	0	0	0	0	0	0
AP6B	0	0	0	0	0	0	0.08	0	0	0	0	0	0	0	0	0	0.075	0	0	0	0	0	0	0	0	0	0	0	0	0	0	0	0	0	0	0	0	99.825	0.02	0	0	0	0	0	0	0	0	0	0
P41	0	0	0	0	0	0	0.62	0	0	0	0	0	0.67	0	0	0	0.025	0	29.695	0	0	0	0	0	0	0	0	0	0	0	0	0	0	0	0	0	0	68.99	0	0	0	0	0	0	0	0	0	0	0
AP10A	0	0	0	0	0	0	0.095	0	0	0	0	0	0	0	0	0	0.065	0	0	0	0	0	0	0	0	0	0	0	0	0	0	0	0	0	0	0	0	96.91	2.93	0	0	0	0	0	0	0	0	0	0
P83B	0	0	0	0	0	0	0.69	0	0	0	0	0	0	0	0	0.015	52.7	0	0.02	0	0	0	0	0	0	0	43.965	0	0	0	0	0	0	0	0	0	0	2.37	0.24	0	0	0	0	0	0	0	0	0	0
AP17A	0	0	0	0	0	0	0.065	0	0	0	0	0	0	0	0	0	67.87	0	0.04	0	0	0	0	0	0	0	0.005	0	0	0	0	0	0	0	0	0	0	31.98	0.01	0	0	0	0	0	0	0	0	0	0
P119B	0	0	0	0	0	0	84.015	0	0	0	0	0	0	0	0	0	0.07	0	0	0	0	0	0.02	0	0	0	0	0	0	0.025	0	0	0	0	0	0	0	13.055	2.81	0	0	0	0	0	0	0	0	0	0
P27F	0	0	0	0	0	0	35.145	0	0	0	0	0	0	0	0	0.05	35.895	0	0.285	0	0	0	0	0	0	0	0	0	0	14.65	0.01	0	0	0	0	0.02	0	9.86	4.085	0	0	0	0	0	0	0	0	0	0
P39D	0	0	0	0	0	0	57.74	0	0	0	0	0	0.73	0	0	0	0.045	0	0	0	0	0	0	0	0	0	0	0	0	0.83	0	0	0	0	0	0	0	33.49	7.16	0	0	0	0	0	0	0	0	0.005	0
P103G	0	0	0	0	0	0	56.34	0	0	0	0	0	0.015	0	0	0	23.855	0	0.035	0	0	0	0	0	0	0	0	0	0	0	0.005	0	0	0	0	0	0	19.75	0	0	0	0	0	0	0	0	0	0	0
P56H	0	0	0	0	0.015	0.095	91.605	0.04	0	0	0.24	0	0	0	0	0	0.82	0	0.025	0.14	0	0	0	0	0	0	4.995	0	0	0.025	0.02	0	0	0.02	0	0	0	0.11	1.805	0.005	0	0	0	0	0	0	0	0	0
P14F	0	0	0	0	0	0	88.465	0	0.055	0	2.62	0	0	0	0	0	1.35	0	0.82	0	0	0	0.01	0	0.01	0	0.005	0	0	0.295	0.03	0	0	0	0	0	0	0.34	6	0	0	0	0	0	0	0	0	0	0
P45D	0	0	0	0	0	0	69.83	0	0	0	0	0	0	0	0	0	0.03	0	0.01	0	0	0	0	0	0	0	0	0	0	20.425	0.015	0	0	0	0	0	0	9.69	0	0	0	0	0	0	0	0	0	0	0
P78C	0	0	0	0	0	0	69.28	0	0	0	0.015	0	0	0.005	0	0	0.14	0	0	0	0	0	0	0	0	0	0	0	0	27.48	0.025	0	0	0	0	0	0	2.895	0.13	0	0	0	0	0	0	0	0	0.03	0
P95G	0	0	0	0	0	0	74.59	0	0	0	0	0	0.035	0.77	0	0	0.065	0	0	0	0	0	0	0	0	0	0.015	0	0	1.42	0	0	0	0	0	0	0	23.105	0	0	0	0	0	0	0	0	0	0	0
AP19A	0	0	0	0	0	0	0.135	0	0	0	0.105	0	0	0.255	0	0.055	19.735	0	55.765	0	0	0	0	0	0	0	0.03	0	0	0	0	0	0	0	0	0.045	0	23.865	0	0	0	0	0	0	0	0	0	0	0
P113A	0	0.02	0	0	0	0	58.205	0	0	0	0.94	0	2.13	0	0	0	16.26	0	0	0	0	0	0	0	0	0	0	0	0	6.73	10.46	0	0	0	0	0	0	5.03	0.015	0	0	0	0	0	0	0	0	0	0
P113F	0	0.045	0	0	0	0	81.085	0	0	0	0.425	0	0.16	0	0	0	8.325	0	0.005	0	0	0	0	0	0.005	0	0	0	0	2.585	0.285	0	0	0	0	0	0	0.945	0.065	0	0	0	0	0	0	0	0	0	0
P28A	0	0	0	0	0	0	64.245	0	0	0	0	0	0.07	0	0	0	0.03	0	0.025	0	0	0	0	0.01	0	0	0	0	0	5.515	0	0	0	0	0	0	0	5.52	22.255	0	0	0	0	0	0	0	0	0.015	0
P120B	0	0	0	0	0	0	65.28	0	0	0	0	0	0	0	0	0	18.43	0	0	0	0	0	0	0	0	0	0	0	0	0.025	7.305	0	0	0	0	0	0	8.895	0.015	0	0	0	0	0	0	0	0	0	0
P28G	0	0	0	0	0	0	0.775	0	0	0	0	0	0	0	0	0	0.03	0	0.025	0	0	0	0	0	0	0	0	0	0	11.845	0	0	0	0	0	0	0	86.695	0.63	0	0	0	0	0	0	0	0	0	0
P52F	0	0	0	0	0	0	20.99	0	0	0	0	0	0	0	0	0	8.535	0	69.015	0	0	0	0	0	0	0	0	0	0	0.05	0	0	0	0	0	0	0	1.12	0	0	0	0	0	0	0	0	0	0	0
P15G	0	0	0	0	0	0	94.475	0	0	0	0	0	0	0	0	0	0.51	0	0	0	0	0	0	0	0	0	0	0	0	3.29	0	0	0	0	0	0	0	1.035	0.67	0	0	0	0	0	0	0	0	0	0
P47F	0	0	0	0	0	0	32.52	0	0	0	0.015	0	0	0	0	0	25.505	0	0.015	0	0	0	0	0	0	0	0	0	0	38.32	0	0	0	0	0	0	0	3.625	0	0	0	0	0	0	0	0	0	0	0
P78G	0	0	0	0	0	0	98.865	0	0	0	0	0	0	0	0	0	0.015	0	0	0	0	0	0	0	0	0	0	0	0	0.145	0	0	0	0	0	0	0	0.97	0	0	0	0	0	0	0	0	0	0	0
P106C	0	0	0	0	0	0	80.53	0	0	0	0	0	0.02	0	0	4.225	2.56	0	0.08	0	0	0	0	0	0	0	0.065	0	0	0	0	0	0	0	0	0	0	11.715	0.795	0	0	0	0	0	0	0	0	0	0
AP20B	0	0	0	0	0	0	0.095	0	0	0	0	0	0	0	0	0	0.02	0	0.025	0	0	0	0	0	0	0	0.025	0	0	0	0	0	0	0	0	0	0	0.08	0	0	0	0	0	0	0	0	0	0	0
P82O	0	0	0	0	0	0	98.78	0	0	0	0	0	0	0	0	0.035	0.785	0	0.165	0	0	0	0	0	0	0	0	0.015	0	0.16	0	0	0	0	0	0	0	0.035	0	0	0	0	0	0	0	0	0.02	0	0
AP25C	0	0	0	0	0	0	0.38	0	0	0	0	0	0	0.025	0	0	71.545	0	0.045	0	0	0	0	0	0	0	0	0	0	0.025	0.05	0	0	0	0	0	0	27.92	0	0	0	0	0	0	0	0	0	0	0
AP16B	0	0	0	0	0	0	0.03	0	0	0	0	0	0	0.01	0	0	0.11	0	0.005	0	0	0	0	0	0	0	0.015	0	0	0	0	0	0	0	0	0	0	99.83	0	0	0	0	0	0	0	0	0	0	0
P102F	0	0	0	0	0	0	99.34	0	0	0	0	0	0	0	0	0	0.02	0	0.015	0	0	0	0	0	0	0	0	0	0	0.01	0	0	0	0	0	0	0	0.605	0.01	0	0	0	0	0	0	0	0	0	0
P41D	0	0	0	0	0	0	0.92	0	0	0	0	0	0.95	0	0	0	0	0	0.075	0	0	0	0	0	0	0	0	0	0	0	0	0	0	0	0	0	0	98.055	0	0	0	0	0	0	0	0	0	0	0
P52H	0	0	0	0	0	0	0.065	0	0	0	0	0	0	0	0	0.01	0	0	99.855	0	0	0	0	0	0	0	0	0	0	0	0	0	0	0	0	0.025	0	0.045	0	0	0	0	0	0	0	0	0	0	0
P73D	0	0	0	0	0	0	42.405	0	0	0	0	0	0	0	0	0.005	0.05	0	0.06	0	0	0	0	0	0	0	38.09	0	0	0	0	0	0	0	0	0	0	19.39	0	0	0	0	0	0	0	0	0	0	0
P15I	0	0	0	0	0	0	96.41	0	0	0	0.005	0	0	0	0	0	0.23	0	0.02	0	0	0	0	0	0.01	0	0	0	0	2.19	0	0	0	0	0	0	0	0.325	0.81	0	0	0	0	0	0	0	0	0	0
AP14A	0	0	0	0	0	0	0.21	0	0	0	0	0	1.145	0	0	0.4	0	0	9.555	0	0	0	0	0	0	0	0	0	0	0	0	0	0	0	0	0.45	0	87.895	0	0	0	0	0	0	0	0	0	0	0
P110Q	0	0	0	0	0	0	31.905	0	0	0	0	0	0	0.335	0	0	19.665	0	44.435	0	0	0	0	0	0	0	0.01	0	0	0.025	1.21	0	0	0	0	0	0	2.36	0.02	0	0	0	0	0	0	0	0	0	0
AP20D	0	0	0	0	0	0	0.11	0	0	0	0	0	0.575	0.125	0	0	0.385	0	0.065	0	0	0	0	0	0	0	0.01	0	0	0	0	0	0	0	0	0	0	98.695	0	0	0	0	0	0	0	0	0	0	0
AP25F	0	0	0	0	0	0	0.56	0	0.09	0	0	0	0	0.07	0	0	16.935	0	0.505	0	0	0	0	0	0	0	78.53	0	0	2.325	0	0	0	0	0	0	0	0.96	0.025	0	0	0	0	0	0	0	0	0	0
AP16C	0	0	0	0	0	0	46.455	0	0	0	0	0	0	0	0	0	0.605	0	0.01	0	0	0	0	0	0	0	0.02	0	0	11.015	0	0	0	0	0	0	0	4.02	37.875	0	0	0	0	0	0	0	0	0	0
P37C	0	0	0	0	0	0	10.88	0	0	0	0	0	0	0	0	0.42	0.025	0	31.355	0	0	0	0	0	0	0	0.795	0	0	0.025	0	0	0	0	0	0	0	56.39	0.005	0	0	0	0	0	0	0	0	0	0
P102J	0	0	0	0	0	0	97.885	0	0	0	0	0	0	0	0	0	0.085	0	0	0	0	0	0	0	0	0	0	0	0	0.09	0	0	0	0	0	0	0	1.885	0.055	0	0	0	0	0	0	0	0	0	0
P61F	0.06	0	0	0	0	0	98.925	0	0	0	0	0	0.01	0.03	0	0	0.045	0	0.115	0	0	0	0	0	0	0	0	0	0	0.475	0	0	0	0	0	0	0	0.34	0	0	0	0	0	0	0	0	0	0	0
P95C	0	0	0	0	0	0	71.48	0	0	0	0	0	0	0	0	0	0.06	0	0.01	0	0	0	0	0	0	0	0	0	0	0.02	0	0	0	0	0	0	0	28.43	0	0	0	0	0	0	0	0	0	0	0
AP6F	0	0	0	0	0	0	0.25	0	0	0	18.94	0	0	0	0	0.15	0.09	0	3.195	0	0	0	0	0	1.03	0	0.055	0	0	0	0	0	0	0	0	0.16	0	2.35	73.715	0	0	0	0	0	0	0	0	0	0
P82R	0	0	0	0	0	0	0.38	0	0.045	0	0	0	0	0	0	0.115	46.87	0	51.78	0	0	0	0	0	0.01	0	0	0	0	0	0.08	0	0	0	0.06	0	0	0.055	0.605	0	0	0	0	0	0	0	0	0	0
P24G	0	0	0	0	0	0	59.83	0	0	0	0	0	0.01	0	0	0.045	20.66	0	0.6	0	0	0	0	0	0	0	0.055	0	0	10.985	0	0	0	0	0	0.085	0	5.13	2.6	0	0	0	0	0	0	0	0	0	0
AP3B	0	0	0	0	0	0	80.14	0	0	0	0	0	0	0	0	0	0.065	0	0.005	0	0	0	0	0	0	0	0	0	0	0.035	0.015	0	0	0	0	0	0	0.07	19.67	0	0	0	0	0	0	0	0	0	0
AP5A	0	0	0	0	0	0	0.13	0	0	0	0	0	0	0	0	0	39.005	0	0	0	0	0	0	0	0	0	0	0	0	0	0	0	0	0	0	0	0	60.75	0.02	0	0	0	0	0	0	0	0	0	0
P112C	0	0	0	0	0	0	0.245	0	0	0	0	0	0	0	0	0	37.655	0	0	0	0	0	0	0	0	0	0	0	0	0.03	0.195	0.025	0	0	0	0	0	30.205	31.59	0	0	0	0	0	0	0	0	0	0
M73.2	0	0.01	0	0	0	0	0	0	0	0	0	0	0	27.875	0	0	25.84	0	0	0	0	0	0	0	0	0	0	0	0	0	0	0	0	0	0	0	0	13.195	33.08	0	0	0	0	0	0	0	0	0	0
M77.1	0	0	0	0	0	0	0	0	0	0	0	0	0	0	0	0.01	0	0	91.25	0	0	0	0	0	0	0	0	0	0	0	0	0	0	0	0	0	0	8.73	0.01	0	0	0	0	0	0	0	0	0	0
M77.2	0	0	0	0	0	0	0.005	0	0	0	0	0	0	0	0	0.015	0	0	98.72	0	0	0	0	0	0	0	0	0	0	0	0	0	0	0	0	0	0	1.26	0	0	0	0	0	0	0	0	0	0	0
M88.3	0	0	0	0	0	0	0	0	0	0	2.48	0	0.285	1.485	0	0.005	4.36	78.105	10.315	0	0	0	0	0	0	0	0.075	0.025	0	0	0	0	0	0	0	0	0	2.815	0.05	0	0	0	0	0	0	0	0	0	0
M88.4	0	0	0	0	0	0	0	0	0	0	7.065	0	0.045	0.165	0	0.09	15.405	61.3	1.735	0	0	0	0	0	0	0	0.075	0.055	0	0	0	0	0	0	0	0	0	0.11	0.13	0	0	0	0	4.3	0	0	0	0	0
M87.2	0	0	0	0	0	0	0	0	0	0	0	0	0	0	0	0	45.645	0	0	0	0	0	0	0	0	0	0	0	0	0	0	0	0	0	0	0	0	54.355	0	0	0	0	0	0	0	0	0	0	0
M87.3	0	0	0	0	0	0	0	0	0	0	0.025	0	0	0.02	0	0.07	5.72	58.52	34.735	0	0	0	0	0	0	0	0.28	0	0	0	0	0	0	0	0	0	0	0.585	0.045	0	0	0	0	0	0	0	0	0	0
M95.3	0	0	0	0	0	0	0	0	0	0	0	0	0	0	0	0.035	74.785	0	0.095	0	0	0	0	0	0.07	0	19.935	0.085	0	0	0	0	0	0	0	0	0	2.26	2.735	0	0	0	0	0	0	0	0	0	0
M7.3	0	0	0	0	0	16.04	56.085	0	0	0.03	0	0	0.02	0	0	0.01	0	12.015	4.14	0	0	0	0	0	0	0	0	0	0.38	0	0	0	0	0	0	0.01	0	8.465	0.02	0	0	0	0	0	0	0	0	0	0.22
M89.2	0	0	0	0	0	0	0	0	0	0	0	0	0	0.025	0	0	0.005	0	0.04	0	0	0	0	0	22.49	0	0	0	0	0	0	0	0	0	0	0	0	30.975	46.465	0	0	0	0	0	0	0	0	0	0
M15.1	0	0	0	0	0	0	0	0	0	0	0.425	0	0	0.025	0	0	0	0	0	0	0	0	0	0	0.03	0	0.08	0	0	0	0	0	0	0	0	0	0	73.985	0	0	0	0	0	0	0	0	0	0	0
M77.3	0	0	0	0	0	0	0	0	0	0	3.95	0	0	0	0	0	0	0	77.29	0	0	0	0	0	0	0	0	0	0	0	0	0	0	0	0	0	0	8.25	9.13	0	0	0	0	0	0	0	0	0	0
M86.1	0	0	0	0	0	0	0	0	0	0	0	0	0.105	0	0	0.08	0	0	0.03	0	0	0	0	0	0.055	0	0	0	0	0	0	0	0	0	0	0	0	99.73	0	0	0	0	0	0	0	0	0	0	0
M86.2	0	0	0	0	0	0	0	0	0	0	0	0	1.145	2.415	0	0.05	44.435	0	0	0	0	0	0	0	0	0	0	0	0	0	0	0	0	0	0	0	0	51.955	0	0	0	0	0	0	0	0	0	0	0
M100.1	0	0	0	0	0	0	0	0	0	0	0	0	0	0	0	0	0	0	0.015	0	0	0	0	0	0	0	0	0	0	0	0	0	0	0	0	0	0	99.985	0	0	0	0	0	0	0	0	0	0	0
M87.1	0	0	0	0	0	0	0	0	0	0	0	0	0	0	0	0	53.35	0	0	0	0	0	0	0	0	0	0	0	0	0	0	0	0	0	0	0	0	46.65	0	0	0	0	0	0	0	0	0	0	0
M90.1	0	0	0	0	0	0	0	0	0	0	0	0	0	0	0	0	0	0	0	0	0	0	0	0	0	0	0	0	0	0	0	0	0	0	0	0	0	99.99	0.01	0	0	0	0	0	0	0	0	0	0
M90.2	0	0	0	0	0	0	0	0	0	0	1.68	0	0	11.655	0	0	0.02	0	0	0	0	0	0	0	5.055	0	0	0	0	0	0	0	0	0	0	0	0	68.19	0.09	0	0	0	0	0	0	0	0	0	0
M91.1	0	0	0	0	0	0	0	0	0	0	0	0	0	0.03	0	0	0	0	0	0	0	0	0	0	0	0	0	0	0	0.035	0	0	0	0	0	0	0	99.185	0.01	0	0	0	0	0	0	0	0	0	0
M15.4	0	0	0	0	0	0	65.625	0	0	0	1.035	0	0	0	0	0	0.015	0	0.02	0	0	0	0	0	0	0	0	0	0	0	0	0	0	0	0	0	0	27.695	1.155	0	0	0	0	0	0	0	0	0	0
M88.1	0	0	0	0	0	0	0	0	0	0	0	0	0	0.1	0	0	10.25	0	0.01	0	0	0	0	0	0	0	0	0	0	0	0	0	0	0	0	0	0	89.64	0	0	0	0	0	0	0	0	0	0	0
M18.1	0	0	0	0	0	0	11.295	0	0	0	0	0	0	0	0	0	0	0	49.98	0	0	0	0	0	0	0	0	0	0	0	0	0	0	0	0	0	0	10.055	28.67	0	0	0	0	0	0	0	0	0	0
M18.2	0	0	0	0	0	0	24.405	0	0	0	0	0	0.02	0.03	0	0.015	0	0	50.885	0	0	0	0	0	0	0	0	0	0	0.045	0	0	0	0	0	0	0	7.445	17.155	0	0	0	0	0	0	0	0	0	0
M22.1	0	0	0	0	0	0	0	0	0	0	0	0	0	4.435	0	0	6.275	0	0	0	0	0	0	0	0	0	0	0	0	0	0	0	0	0	0	0	0	89.29	0	0	0	0	0	0	0	0	0	0	0
M100.2	0	0	0	0	0	0	0.055	0	0	0	0	0	0.05	0	0	0.635	0	0	0.105	0	0	0	0.47	0	0	0	88.375	0.105	0	0	0	0	0	0	0	0	0	9.05	1.155	0	0	0	0	0	0	0	0	0	0
M121.1	0	0.09	0	0	0	0	0	0	0	0	0	0	1.27	4.75	0	0	16.15	0	0	0	0	0	0	0	0	0	0	0	0	0	0	0	0	0	0	0	0	20.095	57.645	0	0	0	0	0	0	0	0	0	0
M121.3	0	0	0	0	0	0	0	0	0	0	0	0	0.13	16.07	0	0	10.565	0	0	0	0	0	0	0	0	0	0	0	0	0	0	0	0	0	0	0	0	9.375	63.635	0	0	0	0	0	0	0	0	0	0
M127.1	0	0	0	0	0	0	0	0	0	0	0	0	0.015	0	0	0	38.715	0	0	0	0	0	0	0	0	0	0	0	0	0	0	0	0	0	0	0	0	59.65	0	0	0	0	0	0	0	0	0	0	0
M91.2	0	0	0	0	0	0	0	0	0	0	0	0	0	0	0	0.195	0.025	0	45.24	0	0	0	0	0	0.05	0	0.015	0.05	0	0	0	0	0	0	0	0	0	54.335	0	0	0	0	0	0	0	0	0	0	0
M91.3	0	0	0	0	0	0	0	0	0	0	11.325	0	0.475	0	0	0.065	47.44	0	38.695	0	0	0	0.225	0	0	0	0.245	0.015	0	0	0	0	0	0	0	0	0	1.475	0.04	0	0	0	0	0	0	0	0	0	0
M94.1	0	0	0	0	0	0	0	0	0.02	0	0	0	0.055	0	0	47.835	32.33	0	0.025	0	0	0	0	0	0	0	2.535	0	0	0	0	0	0	0	0	0	0	17.2	0	0	0	0	0	0	0	0	0	0	0
M88.2	0	0	0	0	0	0	0	0	0	0	0	0	0	0.205	0	0	18.41	0	0	0	0	0	0	0	0	0	0	0	0	0	0	0	0	0	0	0	0	81.385	0	0	0	0	0	0	0	0	0	0	0
M94.2	0	0	0	0	0	0	0	0	0	0	37.45	0	0.02	0	0	0.05	14.375	0	0.36	0	0	0	0	0	0.12	0	5.63	0	0	0	0	0	0	0	0	0.055	0	41.94	0	0	0	0	0	0	0	0	0	0	0
M22.2	0	0	0	0	0	0	0	0	0	0	0	0	0	15.125	0	0.02	14.87	0	0	0	0	0	0	0	0	0	0.02	0	0	0	0	0	0	0	0	0	0	14.89	54.095	0	0	0	0	0	0	0	0	0	0
M27.1	0.49	0	0	0	0	0	0	0	0	0	0	0	0	0.405	0	1.235	0.75	0	0.06	0	0	0	0	0	0	0	77.795	0	0	0	0	0	0	0	0	0	0	19.245	0.02	0	0	0	0	0	0	0	0	0	0
M27.2	0	0	0	0	0	0	0	0	0	0	0	0	0	0	0	0.03	0	0	0.015	0	0	0	0	0	0	0	99.915	0	0	0	0	0	0	0	0	0	0	0.035	0.005	0	0	0	0	0	0	0	0	0	0
M27.3	0	0.065	0	0	0	0	0	0	0	0	0	0	0.025	0.015	0	0.005	17.99	0	0	0	0	0	0.04	0	0.025	0	53.33	0	0	0	0	0	0	0	0.15	0	0	4.83	21.925	0	0	0	0	0	0	0	0	0	0
M127.2	0	0	0	0	0	0	0	0	0	0	0	0	0	0	0	0.015	8.655	0	87.17	0	0	0	0	0	0	0	0.03	0	0	0	0	0	0	0	0	0	0	4.13	0	0	0	0	0	0	0	0	0	0	0
M125.2	0	0	0	0	0	0	0	0	0	0	0	0	0	0	0	0	0	0	0	0	0	0	0	0	0	0	0.04	0	0	0	0	0	0	0	0	0	0	99.865	0.095	0	0	0	0	0	0	0	0	0	0
P81L	0	0	0	0	0	0	75.655	0	0	0	0	0	0	0.03	0	0	9.225	0	0	0	0	0	0	0	0	0	3.94	0	0	6.58	0	0	0	0	0	0	0	4.54	0.01	0	0	0	0	0	0	0	0	0	0
M126.1	0	0	0	0	0	0	0	0	0.015	0	0	0	0	0	0	0.095	0	0	34.61	0	0	0	0	0	0	0	0.325	0	0	0	0	0	0	0	0	0	0	64.55	0	0	0	0	0	0	0	0	0	0	0
M94.3	0	2.215	0	0	0	0	49.58	0	0	0	0.39	0	0	10.025	0	0.03	11.25	8.79	0	0	0	0	0.02	0	0	0	11.975	0	0	0	0	4.05	0	0	0	0	0	0.39	0.85	0	0	0	0.4	0	0	0	0	0	0
M82.2	0	0	0	0	0	0	0	0	0	0	0	0	0	11.74	0	0.05	0	0	0.04	0	0	0	0	0	0.015	0	49.45	0	0	0	0	0	0	0	0	0	0	38.635	0.07	0	0	0	0	0	0	0	0	0	0
M93.2	0	0	0	0	0	0	0	0	0	0	0	0	0.135	0	0	0.47	0	0	0.98	0	0	0	0	0	0	0	85.465	0	0	0	0	0	0	0	0	0	0	12.93	0	0	0	0	0	0	0	0	0	0	0
M93.3	0	0	0	0	0	0	0	31.82	0	0	0.445	0	0	0	0	0.07	0.03	0	0.045	0	0	0	0	0	0	0	67.285	0	0.17	0	0	0	0	0.03	0	0	0	0.105	0	0	0	0	0	0	0	0	0	0	0
M36.1	13.93	0	0	0	0	0	0	0	0	0	0	0	0.11	0	0	55.71	16.84	0	0.03	0	0	0	0	0	0	0	0.145	0.055	0	0	0	0	0	0	0	0	0	13.18	0	0	0	0	0	0	0	0	0	0	0
M37.1	17.235	0	0	0	0	0	0	0	0	0	0	0	0.03	0	0	36.455	1.545	0	0.02	0	0	0	0	0	0	0	26.06	0.015	0	0	0	0	0	0	0	0	0	18.64	0	0	0	0	0	0	0	0	0	0	0
M37.4	0.07	0	0	0	0	0	55.035	0	0.125	0	3.23	0	0.045	0.225	0	5.5	10.84	0	0.03	0	0	0	0.05	0	0.17	0	3.84	0	0	0	0	0	0	0	0	0	0	2.4	0.035	0	0	0	0	0	0	0	0	0	0
M39.1	0	0	0	0	0	0	0	0	0	0	0	0	0	0	0	0	92.61	0	0	0	0	0	0	0	0	0	0	0	0	0	0	0	0	0	0	0	0	7.39	0	0	0	0	0	0	0	0	0	0	0
M126.3	0	0	0	0	0	0	0.45	0	0	0	0.085	0	0	0.03	0	0.04	3.68	0	12.315	0	0	0	0	0	0	0	71.16	0	0	0	0	0	0	0	0	0	0	9.835	2.325	0	0	0	0	0	0	0	0	0	0
M126.4	0	0	0	0	0	0	0	0	0	0	2.39	0	0	0	0	0.025	14.425	0	6.435	0	0	0	0	0	0	0	31.69	0	0	0.005	0	0	0	0	0	0	0	0.02	45.01	0	0	0	0	0	0	0	0	0	0
M128.1	0	0	0	0	0	0	0	0	0	0	0	0	0	0.965	0	0.015	43.76	0	53.305	0	0	0	0	0	0	0	0.055	0	0	0	0	0	0	0	0	0	0	1.9	0	0	0	0	0	0	0	0	0	0	0
M65.1	0	0	0	0	0	0	0	0	0	0	0	0	0	0	0	0.04	98.385	0	1.18	0	0	0	0	0	0	0	0.055	0.065	0	0	0	0	0	0	0	0.135	0	0.02	0.12	0	0	0	0	0	0	0	0	0	0
M84.1	0	0	0	0	0	0	0	0	0	0	0	0	0	0	0	0	0	0	0	0	0	0	0	0	0	0	0	0	0	0	0	0	0	0	0	0	0	96.05	0	0	0	0	0	0	0	0	0	0	0
M84.2	0	0	0	0	0	0	0	0	0	0	0	0	0.02	0	0	0.295	6.75	0	0.02	0	0	0	0	0	0	0	0.04	0.015	0	0	0	0	0	0	0	0	0	92.86	0	0	0	0	0	0	0	0	0	0	0
M92.1	0	0	0	0	0	0	0	0	0	0	0	0	0	0	0	0.455	0	0	0.07	0	0	0	0	0	0	0	73.51	0.2	0	0	0	0	0	0	0	0	0	25.765	0	0	0	0	0	0	0	0	0	0	0
M92.2	1.665	0	0	0	0	0	0.155	0	0	0	0	0	0	0	0	11.86	0	0	78.12	0	0	0	0	0	0	0	5.75	0.015	0	0	0	0	0	0	0	0	0	2.435	0	0	0	0	0	0	0	0	0	0	0
M39.3	0	0	0	0	0	0	0	0	0	0	0	0	0.05	0.005	0	0	29.435	0	68.46	0	0	0	0	0	0	0	0	0	0	0	0	0	0	0	0	0	0	2.05	0	0	0	0	0	0	0	0	0	0	0
M58.1	0.075	0	0	0	0	0	0.65	0	0	0	0	0	0	0	0	1.55	22.575	0	0.045	0	0	0	0	0	0	0	1.7	0.08	0	0	56.1	0	0	0	0	0	0	17.225	0	0	0	0	0	0	0	0	0	0	0
M129.1	0	0	0	0	0	0	0	0	0	0	0	0	0	10.94	0	0.005	6.075	0	0.035	0	0	0	0	0	0.015	0	47.385	0	0	0	0	0	0	0	0	8.675	0	26.735	0.005	0	0	0	0	0	0	0	0	0	0
M129.2	0	0	0	0	0	0	0	0	0	0	0.16	0	0	0.155	0	0.005	21.42	0	1.39	0	0	0	0	0	0	0	74.11	0	0	0	0	0	0	0	0.38	1.43	0	0.92	0.005	0	0	0	0	0	0	0	0	0	0
M135.1	0	0	0	0	0	0	0.015	0	0	0	0	0	0.13	0	0	0	0.015	0	0	0	0	0	0	0	0	0	0	0	0	0	0	0	0	0	0	0	0	44.34	55.5	0	0	0	0	0	0	0	0	0	0
M92.3	0	0	0	0	0	0	0	0	0	0	6.29	0	0	0	0	0	9.74	0	55.805	0	0	0	0	0	0.03	0	0.09	0	0	0	0	0	0	0	0	0.095	0	0.105	27.845	0	0	0	0	0	0	0	0	0	0
M85.1	0	0	0	0	0	0	0	0	0	0	0	0	0	0	0	0.08	23.975	0	0.015	0	0	0	0	0	0	0	0	0	0	0	0	0	0	0	0	0	0	75.93	0	0	0	0	0	0	0	0	0	0	0
M85.2	0.2	0	0	0	0	0	0	0	0	0	0	0	0	11.185	0	0.31	12.625	0	0.345	0	0	0	0	0	0	0	0.065	0.045	0	0	0	0	0	0	0	0	0	75.225	0	0	0	0	0	0	0	0	0	0	0
M79.2	0	0	0	0	0	79.955	0	0	0	0	0	0	0.19	0	0	0.06	0.535	0	11.1	0	0	0	0	0	0	0	0	0	0	0	0	0	0	0	0	0.36	0	7.695	0.105	0	0	0	0	0	0	0	0	0	0
M58.2	0	0	0	0	0	0	0	0	0	0	0	0	0	0.025	0	0.025	4.8	0	45.3	0	0	0	0	0	0.03	0	0	0	0	0	35.84	0	0	0	0	0	0	7.415	6.565	0	0	0	0	0	0	0	0	0	0
M62.1	0	0	0	0	0	0	0	0	0	0	1.455	0	0	0	0	0.03	0.095	0	79.945	0	0	0	0	0	1.025	0	0	0	0	0	0	0	0	0	0	0	0	17.45	0	0	0	0	0	0	0	0	0	0	0
M62.2	0	0	0	0	0	0	0	0	0	0	7.26	0	0	0	0	0	2.25	0	89.895	0	0	0	0	0	0.185	0	0	0	0	0	0	0	0	0	0	0	0	0.395	0.015	0	0	0	0	0	0	0	0	0	0
M63.1	0	0.095	0	0	0	0	0	0	0	0	0	0	1.215	4.325	0	0	30.57	0	0.04	0	0	0	0	0	0	0	0	0	0	0	0	0	0	0	0	0	0	53.635	9.99	0	0	0	0	0	0	0	0	0	0
M130.1	0	0	0	0	0	0	0	0	0	0	0	0	0	0.31	0	0.05	0.015	0	0.14	0	0	0	0	0	0	0	0	0	0	0	0	0	0	0	0	0.005	0	34.255	65.225	0	0	0	0	0	0	0	0	0	0
M131.1	0	0	0	0	0	0	0	0	0	0	0	0	0	0	0	0.66	27.005	0	60.695	0	0	0	0	0	0	0	0	0	0	0	0	0	0	0	0	1.22	0	10.42	0	0	0	0	0	0	0	0	0	0	0
M131.2	0	0	0	0	0	0	0	0	0	0	0	0	0.065	0.1	0	0	17.875	0	73.75	0	0	0	0	0	0.285	0	0.16	0	0	0	0	0	0	0	0	0.46	0	0.315	6.99	0	0	0	0	0	0	0	0	0	0
M79.1	0	0	0	0	0	80.56	0	0	0	0	0	0	0	0	0	0.115	2.32	0	8.36	0	0	0	0	0	0	0	0	0	0	0	0	0	0	0	0	0.17	0	6.705	1.77	0	0	0	0	0	0	0	0	0	0
M78.1	0	0	0	0	0	15.255	0	0	0	0	0	0	0.01	0	0	0	28.345	0	47.67	0	0	0	0	0	0	0	0	0	0	0	0	0	0	0	0	0	0	8.72	0	0	0	0	0	0	0	0	0	0	0
M78.2	0	0	0	0	0	16.355	0	0	0	0	0	0	0.005	0	0	0.02	14.9	0	63.19	0	0	0	0	0	0	0	0	0	0	0	0	0	0	0	0	0	0	5.53	0	0	0	0	0	0	0	0	0	0	0
M82.1	0	0	0	0	0	0	0	0	0	0	0	0	0	0	0	0	0	0	0.02	0	0	0	0	0	0	0	0	0	0	0	0	0	0	0	0	0	0	99.98	0	0	0	0	0	0	0	0	0	0	0
M63.2	0	0.19	0	0	0	0	0.035	0	0.04	0	0	0	0.17	12.835	0	0.195	36.07	0	0.135	0	0	0	0	0	0	0	0.05	0.03	0	0	0	0	0	0	0	0	0	39.59	10.375	0	0	0	0	0	0	0	0	0	0
M65.2	0	0	0	0	0	0	51.75	0	0	0	19.425	0	0	0.05	0	0.015	17.345	0	0.595	0	0	0	0	0	0.305	0	0	0	0	0	0	0	0	0	0	0.11	0	4.38	6.025	0	0	0	0	0	0	0	0	0	0
M73.1	0	0	0	0	0	0	0	0	0	0	0	0	0	0.005	0	0	20.86	0	0.01	0	0	0	0	0	0	0	0	0	0	0	0	0	0	0	0	0	0	35.035	44.09	0	0	0	0	0	0	0	0	0	0
M70.2	0	0.895	0	0	0	0	64.94	0.07	0	0	0.99	0	0	7.065	0	0.025	18.46	0	0.94	0	0	0	0	0	0	0	0.405	0	0.095	0	0	0	0	0	0	0.02	0	4.675	1.42	0	0	0	0	0	0	0	0	0	0
M134.1	0.095	0	0	0	0	0	44.725	0	0	0	3.035	0	0	0	0	0.01	10.705	0	0.155	0	0	0	0	0	0	0	35.135	0	0	0	0	0	0	0	0	0	0	6.08	0.06	0	0	0	0	0	0	0	0	0	0
M135.2	0.175	0	0	0	0	0	49.77	0	0	0	2.935	0	0	0.025	0	0.07	14.275	0	0.16	0	0	0	0	0	0	0	25.375	0	0	0	0	0	0	0	0	0	0	7.15	0.065	0	0	0	0	0	0	0	0	0	0
M101.1	0	0	0	0	0	0	0	0	0	0	0	0	0	0	0	0.315	0	0	0.03	0	0	0	0	0	0	0	0.115	0.02	0	0	0	0	0	0	0	0	0	99.52	0	0	0	0	0	0	0	0	0	0	0
M55.1	0	0	0	0	0	0	0.52	0	0	0	5	0	0	0.11	0	0.14	0.06	0	4.69	0	0	0	0	0	0	0	0	0	0	0	0	0	0	0	0	0	0	89.42	0.06	0	0	0	0	0	0	0	0	0	0
M26.1	0	0	0	0	0	0	0.01	0	0	0	0	0	0	0	0	0.3	0	0	0.135	0	0	0	0	0	0	0	98.515	0	0	0	0	0	0	0	0	0	0	1.02	0	0	0	0	0	0	0	0	0	0	0
M103.1	0	0	0	0	0	0	0.04	0	0	0	0	0	0	0	0	0	22.695	0	76.77	0	0	0	0	0	0	0	0.01	0	0	0	0	0	0	0	0	0.37	0	0.015	0.1	0	0	0	0	0	0	0	0	0	0
M103.2	0	0	0	0	0	0	0.085	0	0	0	0	0	0	0	0	0.005	9.27	0	90.385	0	0	0	0	0	0	0	0.02	0	0	0	0	0	0	0	0	0.125	0	0.01	0.1	0	0	0	0	0	0	0	0	0	0
M56.1	0	0	0	0	0	0	0.245	0	0	0	0	0	0	0.075	0	0.21	0	0	7.025	0	0	0	0	0	0	0	0	0	0	0	0	0	0	0	0	0	0	92.445	0	0	0	0	0	0	0	0	0	0	0
M26.2	0.02	0	0	0	0	0	0.05	0	0	0	8.955	0	0	0	0	0.225	0.015	0	0.09	0	0	0	0	0	0.155	0	90.25	0	0	0	0	0	0	0	0	0	0	0.24	0	0	0	0	0	0	0	0	0	0	0
M36.2	9.515	0	0	0	0	0	0.125	0	0	0	0	0	0.055	0	0	66.69	1.84	0	0.115	0	0	0	0	0	0	0	0.06	0.125	0	0	0	0	0	0	0	0	0	21.475	0	0	0	0	0	0	0	0	0	0	0
M36.3	0.195	0	0	0	0	0	0.22	0	0.135	0	0	0	0	2.915	0	43.84	36.465	0	0.315	0	0	0	0.23	0	5.815	0	1.83	0.195	0	0	0	0	0	0	0	0	0	7.155	0	0	0	0	0	0	0	0	0	0	0
M39.2	0	0	0	0	0	0	0.05	0	0	0	0	0	0	0	0	0	82.845	0	0.015	0	0	0	0	0	0	0	0.02	0	0	0	0	0	0	0	0	0	0	17.005	0.065	0	0	0	0	0	0	0	0	0	0
Q29.1	0	0.005	0	0	0	0	0.135	0	0	0	0	0	0.05	0	0	0.015	1.025	0	0.015	0	0	0	0	0	0	0	0.33	0	0	0	0	0	0	0	0	0	0	91.515	6.91	0	0	0	0	0	0	0	0	0	0
Q29.2	0	0.025	0	0	0	0	0.165	0	0	0	0	0	0	26.795	0	0.075	55.34	0	0.14	0	0	0	0	0	0.065	0	10.385	0.105	0	0	0	0	0	0	0	0	0	6.905	0	0	0	0	0	0	0	0	0	0	0
M39.4	0	0	0	0	0	0	2.31	0	0.02	0	0	0	0.065	4.95	0	0.01	30.98	0	59.55	0	0	0	0	0	0	0	0.01	0	0	0	0	0	0	0	0	0.015	0	2.02	0.02	0	0	0	0.05	0	0	0	0	0	0
M38.1	0	0	0	0	0	0	0.155	0	0	0	0	0	0	0	0	0.085	22.02	0	73.925	0	0	0	0	0	0	0	0.035	0	0	0	0	0	0	0	0	0.525	0	3.255	0	0	0	0	0	0	0	0	0	0	0
M38.2	0	0	0	0	0	0	0.305	0	0	0	0	0	0	0	0	0.09	9.035	0	88.805	0	0	0	0	0	0	0	0.585	0	0	0	0	0	0	0	0	0.685	0	0.495	0	0	0	0	0	0	0	0	0	0	0
M29.1	0	0.135	0	0	0	0	0.09	0	0	0	0	0	0.205	0.1	0	0	12.85	0	0	0	0	0	0	0	0	0	0	0	0	0	0	0	0	0	0	0	0	41.82	44.8	0	0	0	0	0	0	0	0	0	0
M29.2	0	15.54	0	0	0	0	0.09	0	0	0	0	0	0.015	0.525	0	0	8.835	0	0	0	0	0	0	0	5.1	0	0	0	0	0	0	0	0	0	0	0	0	16.62	53.275	0	0	0	0	0	0	0	0	0	0
M15.3	0	0	0	0	0	0	0.11	0	0	0	0	0	0.13	0	0	0.08	0	0	0.06	0	0	0	0	0	0	0	0.425	0	0	0	0	0	0	0	0	0	0	68.165	0.05	0	0	0	0	0	0	0	0	0	0
M15.6	0	0	0	0	0	0	65.235	0	0	0	1.03	0	0	0	0	0	7.39	0	0.025	0	0	0	0.035	0	0.005	0	0.06	0	0	0	0	0	0	0	0	0	0	19.06	4.31	0	0	0	0	0	0	0	0	0	0
M16.1	0	0	0	0	0	0	0.99	0	0	0	0	0	0	0	0	0	0	0	0	0	0	0	0	0	0	0	0	0	0	0	0	0	0	0	0	0	0	29.13	69.88	0	0	0	0	0	0	0	0	0	0
M16.2	0	0	0	0	0	0	34.725	0	0.01	0	0	0	0	0	0	0.04	0	0	51.815	0	0	0	0	0	0	0	0.04	0	0	5.98	0	0	0	0	0	0	0	7.285	0.105	0	0	0	0	0	0	0	0	0	0
M17.2	0	0	0	0	0	0	35.405	0	0	0	0	0	0.01	0	0	0.04	0	0	58.195	0	0	0	0	0	0	0	0	0	0	0.13	0	0	0	0	0	0	0	4.145	2.005	0	0	0	0	0	0	0	0	0	0
M37.3	1.025	0	0	0	0	0	0.355	0	0	0	0	0	0	0	0	51.675	7.565	0	0.24	0	0	0	0	0	0	0	24.205	0.255	0	0	0	0	0	0	0	0	0	14.62	0.06	0	0	0	0	0	0	0	0	0	0
P53D	0	0	0	0	0	0	38.815	0	0	0	0	0	0	0	0	0	0	0	0.025	0	0	0	0	0	0	0	0	0	0	3.035	0	0	0	0	0	0	0	57.585	0	0	0	0	0	0	0	0	0	0	0
P67F	0	0	0	0	0	0	64.045	0	0	0	13.395	0	0.085	0	0	0.065	0.135	0	1.665	0	0	0	0	0	0	0	0	0	0	0	0	0	0	0	0	0	0	20.61	0	0	0	0	0	0	0	0	0	0	0
P86E.2	0	0	0	0	0	0	3.54	0	0	0	0	0	0	0.015	0	0	0.02	0	0.01	0	0	0	0	0	0	0	0	0	0	0	0	0	0	0	0	0	0	96.395	0.02	0	0	0	0	0	0	0	0	0	0
M37.5	0.91	0	0	0	0	0	83.325	0	0.02	0	0.06	0	0.02	0	0	3.735	4.525	0	0.085	0	0	0	0.42	0	0.485	0	0.085	0.06	0	0	0	0	0	0	0	0	0	1.93	0.025	0	0	0	0	0	0	0	0	0	0
M7.1	0	0	0	0	0	6.965	68.915	0	0	0.25	0	0	0	0	0	0	0.015	12.255	2.175	0	0	0	0	0	0	0	0	0	0.01	0	0	0	0	0	0	0.02	0	7.7	0.02	0	0	0	0	0	0	0	0	0	0
M7.2	0	0	0	0	0	16.255	60.14	0	0	0	0	0	0.015	0	0	0	0	9.66	5.065	0	0	0	0	0	0	0	0	0	0.245	0	0	0	0	0	0	0.02	0	6.66	0.01	0	0	0	0	0	0	0	0	0	0.17
M59.1	0	0	0	0	0	0	0.23	0	0	0	0	0	0.065	0	0	0.175	0	0	4.15	0	0	0	0	0	0	0	0	0	0	0	0	0	0	0	0	0	0	89.36	5.985	0	0	0	0	0	0	0	0	0	0
M59.2	0.02	0	0	0	0	0	32.185	0	0.055	0	0	0	0	0	0	0.085	0	0	1.805	0	0	0	0	0	0	0	0.675	0	0	0	0	0	0	0	0	0	0	1.685	63.49	0	0	0	0	0	0	0	0	0	0
M60.1	0	0	0	0	0	0	0.3	0	0	0	0	0	0.135	0	0	0.39	0	0	3.415	0	0	0	0	0	0.02	0	0	0	0	0	0	0	0	0	0	0	0	92.425	3.315	0	0	0	0	0	0	0	0	0	0
M60.2	0.19	0	0	0	0	0	0.28	0	0	0	0	0	0.035	0	0	0.06	0	0	2.015	0	0	0	0	0	0	0	1.04	0	0	0	0	0	0	0	0	0	0	21.8	74.58	0	0	0	0	0	0	0	0	0	0
Q48.3	0	0	0	0	0	0	0.17	0	0	0	0	0	0.39	17.425	0	0.29	2.08	0	0.09	0	0	0	0	0	0	0	0.605	0.09	0	0	0	0	0	0	0	0	0	78.805	0.055	0	0	0	0	0	0	0	0	0	0
Q167.2	0	0	0	0	0	0	0	0	0.035	0	0.52	0	0	0	0	0.05	63.39	0	34.175	0	0	0	0	0	0	0	0.05	0	0	0	0	0	0	0	0	1.22	0	0.56	0	0	0	0	0	0	0	0	0	0	0
Q167.3	0	0	0	0	0	0	64.035	0	0	0	0.105	0	0.025	8.88	0	3.24	15.1	0	3.835	0	0	0	0	0	0	0.425	0.12	0	0	0	0	0	0	0	0	0.255	0	3.87	0	0	0	0	0.11	0	0	0	0	0	0
Q167.4	0	0	0	0	0	0	53.125	0	0	0	0.09	0	0.03	10.05	0	0.435	14.245	0	21.285	0	0	0	0	0	0	0.055	0.09	0	0	0	0	0	0	0	0.025	0.48	0	0.09	0	0	0	0	0	0	0	0	0	0	0
Q133.5	0	0	0	0	0	0	37.28	0	0	0	0.315	0	0.195	0.08	0	0.16	0.03	0	5.66	0	0	0	0	0	0	0	0.035	0	0	0	0	0	0	0	0	0.035	0	51.2	5.01	0	0	0	0	0	0	0	0	0	0
Q133.4	0	0	0	0	0	0	53.9	0	0	0	0.47	0	1.165	0.16	0	0.045	0.01	0	15.97	0	0	0	0	0	0	0	0.08	0	0	0	0	0	0	0	0	0.03	0	20.705	7.425	0	0	0	0	0	0	0	0	0	0
Q142.1	0	0	0	0	0	0	0	0	0	0	0	0	0.06	0	0	0.035	0.005	0	0.11	0	0	0	0	0	14.055	0	74.53	0	0	0	0	0	0	0	0	0	0	6.45	4.755	0	0	0	0	0	0	0	0	0	0
Q142.2	0	0	0	0	0	0	0	0	0	0	0	0	0.06	0	0	0.055	0.01	0	0.02	0	0	0	0	0	0.03	0	94.985	0	0	0	0	0	0	0	0	0	0	4.61	0.23	0	0	0	0	0	0	0	0	0	0
P27J	0	0	0	0	0	0	69.735	0	0.02	0	0	0	0	0	0	0.03	11.625	0	0.415	0	0	0	0.01	0	1.975	0	0.04	0	0	0.665	0	0	0	0	0	0.04	0	14.655	0.79	0	0	0	0	0	0	0	0	0	0
M101.2	0	0	0	0	0	0	0	0	0.105	0	0	0	0	0	0	0.155	37.075	0	3.17	0	0	0	0.065	0	0	0	58.885	0	0	0	0	0	0	0	0	0	0	0.51	0.035	0	0	0	0	0	0	0	0	0	0
M111.2	15.725	0	0	0	0	0	0	0	0.155	0	0	0	0	0	0	0	77.66	0	0.065	0	0	0	0	0	0.025	0	0.04	0	0	0	0	0	0	0	0	0	0	6.33	0	0	0	0	0	0	0	0	0	0	0
Q168.1	0	0	0	0	0	0	0.02	0	0.04	0	0	0	0	0	0	0.05	76.18	0	22.09	0	0	0	0	0	0	0	0.115	0	0	0	0	0	0	0	0	0.78	0	0.725	0	0	0	0	0	0	0	0	0	0	0
Q168.2	0	0	0	0	0	0	0.03	0	0.055	0	12.215	0	0	0	0	0.045	57.32	0	28.71	0	0	0	0	0	0	0	0.035	0	0	0	0	0	0	0	0	0.875	0	0.715	0	0	0	0	0	0	0	0	0	0	0
Q168.3	0	0	0	0	0	0	68.33	0	0	0	0.445	0	0	0.23	0	0	21.115	0	8.505	0	0	0	0	0	0	0	0.075	0	0	0	0	0	0	0	0	0.33	0	0.97	0	0	0	0	0	0	0	0	0	0	0
Q168.4	0.035	0	0	0	0	0	0	0	0	0	0	0	0.03	0	0	0.055	43.28	0	56.165	0	0	0	0	0	0	0	0.075	0	0	0	0	0	0	0	0.1	0.18	0	0.08	0	0	0	0	0	0	0	0	0	0	0
Q117.2	0	0	0	0	0	0	0	0	0	0	0	0	0.16	0	0	0.1	5.22	0	36.325	0	0	0	0	0	0.045	0	0.02	0	0	0	0	0	0	0	0	0.305	0	57.825	0	0	0	0	0	0	0	0	0	0	0
Q142.3	0	0	0	0	0	0	22.795	0	0	0	1.165	0	0	0.06	0	0.015	20.685	0	0.04	0	0	0	0	0	0	0	30.425	0	0	0	0	0	0	0	0	0	0	2.24	14.145	0	0	0	8.43	0	0	0	0	0	0
Q117.3	0	0	0	0	0	0	23.8	0	0	0	0	0	0	0.23	0	0.04	13.595	0	2.715	0	0	0	0	0	0.07	0	38.31	0	0	0	0	0	0	0	0	0.015	0	13.74	0.02	0	0	0	0	0	0	0	0	0	0
Q119.1	0	0	0	0	0	0	0	0	0	0	0	0	0	0	0	0	47.985	0	0.005	0	0	0	0	0	0.69	0	0	0	0	0	0	0	0	0	0	0	0	14.34	36.705	0	0	0	0	0	0	0	0	0	0
P86E.1	0	0	0	0	0	0	3.705	0	0	0	0	0	0	0.02	0	0	0.04	0	0.005	0	0	0	0	0	0	0	0.025	0	0	0.04	0	0	0	0	0	0	0	96.135	0.03	0	0	0	0	0	0	0	0	0	0
M118.1	0	0	0	0	0	0	0.005	0	0	0	0	0	0	0.04	0	0	0.01	0	0	0	0	0	0	0	0	0	0.03	0	0	0	0	0	0	0	0	0	0	99.915	0	0	0	0	0	0	0	0	0	0	0
M121.4	0	0	0	0	0	0	27.89	0	0	0	0	0	0	0	0	0.16	0.045	0	0.05	0	0	0	0	0	0	0	0.09	0	0	0	0	0	0	0	0	0	0	71.71	0.055	0	0	0	0	0	0	0	0	0	0
Q187.1	0	0	0	0	0	0	0	0	0	0	0	0	0	0	0	0.045	52.465	0	16.04	0	0	0	0	0	0	0	0.005	0	0	0	0	0	0	0	0	0	0	31.425	0.02	0	0	0	0	0	0	0	0	0	0
Q187.2	0	0	0	0	0	0	0	0	0	0	0	0	0.55	0.04	0	0.075	18.435	0	50.385	0	0	0	0	0	0.01	0	0.455	0	0	0	0	0	0	0	0	0	0	30.05	0	0	0	0	0	0	0	0	0	0	0
Q189.1	0	0	0	0	0	0	0	0	0.23	0	0	0	0	0	0	0.155	0	0	10.78	0	0	0	0	0	0	0	83.22	0	0	0	0	0	0	0	0	0	0	5.45	0	0	0	0	0	0	0	0	0	0	0
Q189.2	0	0	0	0	0	0	0	0	0.345	0	0	0	0	0	0	0.155	12.5	0	13.66	0	0	0	0	0	0	0	65.39	0	0	0	0	0	0	0	0	0	0	0.38	7.365	0	0	0	0	0	0	0	0	0	0
Q121.1	0	0	0	0	0	0	0.005	0	0	0	0	0	0	0	0	0	0.045	0	0.02	0	0	0	0	0	0	0	0.29	0	0	0	0	0	0	0	0	0	0	99.52	0	0	0	0	0	0	0	0	0	0	0
Q119.2	0	0	0	0	0	0	0.015	0	0	0	6.22	0	0	0.025	0	0.025	40.47	0	0.015	0	0	0	0	0	0	0	47.5	0	0	0	0	0	0	0	0	0	0	4.35	1.365	0	0	0	0	0	0	0	0	0	0
Q121.2	0	0	0	0	0	0	0.04	0	0	0	0	0	0	0.2	0	0.08	1.97	0	0.03	0	0	0	0	0	0	0	5.075	0.015	0	0	0	0	0	0	0	0	0	92.59	0	0	0	0	0	0	0	0	0	0	0
Q121.3	0	0	0	0	0	0	0	0	0	0	0	0	0	20.385	0	0	33.49	0	0.025	0	0	0	0	0	0	0	0.13	0	0	0	0	0	0	0	0	0	0	23.32	22.635	0	0	0	0	0	0	0	0	0	0
M121.5	0	0	0	0	0	0	70.715	0	0	0	0.29	0	0	1.94	0	0.01	10.855	0	0	0	0	0	0.005	0	0	0	0.05	0	0	6.865	0	0	0	0	0	0	0	2.115	3.145	0	0	0	3.42	0	0	0	0	0	0
M121.2	0	0	0	0	0	0	0.005	0	0	0	0	0	0.22	0	0	0	0.04	0	0.015	0	0	0	0	0	0	0	0.055	0	0	0	0	0	0	0	0	0	0	77.825	21.835	0	0	0	0	0	0	0	0	0	0
M118.2	0.025	0	0	0	0	0.215	0	0	0	0	3.55	0	0	0.045	0	0.11	0.195	0	0.09	0	0	0	0	0	0	0	0.095	0.06	0	48.195	0	0	0	0	0	0	0	14.925	32.495	0	0	0	0	0	0	0	0	0	0
Q189.3	0.01	0	0	0	0	0	0.18	0	0.025	0	15.215	0	0	0.09	0	0.035	3.425	0	1.8	0	0	0	0	0	0	0	59.415	0	0	0	0	0	0	0	0	0.06	0	1.53	0.08	0	0	0	0	0	0	0	0	0	0
Q189.4	0	0	0	0	0	0	34.695	0	0.015	0	0.995	0	0	7.89	0	0.04	7.73	0	0.06	0	0	0	0	0	0	0	41.445	0	0	0	0	0	0	0	0	0.16	0	0.585	0.02	0	0	0	0	0	0	0	0	0	0
Q200.1	0	0	0	0	0	0	0.04	0	0	0	0	0	88.395	0.025	0	0	0.02	0	0.005	0	0	0	0	0	0	0	0.185	0	0	0	0	0	0	0	0	0	0	11.33	0	0	0	0	0	0	0	0	0	0	0
Q122.2	0	0	0	0	0	0	0.02	0	0	0	0	0	0.04	1.13	0	0	2.27	0	0.27	0	0	0	0	0	0	0	0.11	0	0	0	0	0	0	0	0	0	0	95.525	0.095	0	0	0	0	0	0	0	0	0	0
Q117.1	0	0	0	0	0	0	0.015	0	0	0	0	0	0.05	0	0	0	0.035	0	0.02	0	0	0	0	0	0	0	0	0	0	0	0	0	0	0	0	0	0	99.87	0.01	0	0	0	0	0	0	0	0	0	0
Q122.1	0	0	0	0	0	0	0	0	0	0	0	0	0.015	0.095	0	0	0.02	0	0.05	0	0	0	0	0	0	0	0.01	0	0	0	0	0	0	0	0	0	0	99.78	0.005	0	0	0	0	0	0	0	0	0	0
Q122.3	0	0	0	0	0	0	0	0	0	0	0	0	0.045	0	0	0	39.205	0	0.015	0	0	0	0	0	0	0	2.965	0	0	0	0	0	0	0	0	0	0	20.415	37.355	0	0	0	0	0	0	0	0	0	0
Q128.1	0	0	0	0	0	0	0	0	0	0	0	0	0	0	0	0.165	0.07	0	0.04	0	0	0	0	0	0	0	0.07	0	0	0	0	0	0	0	0	0	0	99.655	0	0	0	0	0	0	0	0	0	0	0
Q144.1	0	0	0	0	0	0	0	0	0	0	0	0	0	0	0	0	0.01	0	0.03	0	0	0	0	0	0	0	0.005	0	0	0	0	0	0	0	0	0	0	99.955	0	0	0	0	0	0	0	0	0	0	0
Q144.2	0	0	0	0	0	0	0	0	0	0	0	0	0	0	0	0	0	0	0	0	0	0	0	0	0	0	0	0	0	0	0	0	0	0	0	0	0	72.015	27.985	0	0	0	0	0	0	0	0	0	0
Q157.1	0	0	0	0	0	0	0	0	0	0	0	0	0.05	14.8	0	0	0.01	0	0.01	0	0	0	0	0	29.99	0	0.05	0	0	0	0	0	0	0	0	0	0	28.735	26.355	0	0	0	0	0	0	0	0	0	0
Q157.2	0	0	0	0	0	0	0	0	0	0	0	0	0.14	0	0	0.01	8.79	0	0	0	0	0	0	0	0	0	70.285	0	0	0	0	0	0	0	0	0	0	20.775	0	0	0	0	0	0	0	0	0	0	0
Q175.1	0	0.025	0	0	0	0	0.035	0	0	0	0	0	0.04	0	0	0	0.055	0	0.19	0	0	0	0	0	0	0	0.06	0	0	0	0	0	0	0	0	0	0	99.41	0.04	0	0	0	0	0	0	0	0	0	0
M89.1	0	0	0	0	0	0	0.13	0	0	0	0	0	0	0	0	0	0.345	0	0.47	0	0	0	0	0	0	0	0	0	0	0	0	0	0	0	0	0	0	19.84	0.165	0	0	0	0	0	0	0	0	0	0
Q175.3	0	0	0	0	0	0	0	0	0.025	0	21.17	0	0.035	0.775	0	0.04	69.21	0	1.705	0	0	0	0	0	0	0	0.035	0	0	0	0	0	0	0	0	0.02	0	6.97	0	0	0	0	0	0	0	0	0	0	0
Q128.3	0	0	0	0	0	0	57.35	0	0	0	8.6	0	0	0.36	0	0.035	0.52	0	0.845	0	0	0	0.01	0	0.195	0	0.04	0	0	0	0	0	0	0	0	0.105	0	31.89	0.05	0	0	0	0	0	0	0	0	0	0
Q128.2	0	0	0	0	0	0	0	0	0	0	0	0	0	0	0	0.26	7.195	0	0.045	0	0	0	0	0	0	0	0.095	0.025	0	0	0	0	0	0	0	0	0	92.38	0	0	0	0	0	0	0	0	0	0	0
Q129.1	0	0	0	0	0	0	34.635	0	0	0	0	0	0	0	0	0	65.17	0	0.005	0	0	0	0	0	0	0	0.07	0	0	0	0	0	0	0	0	0	0	0.1	0.02	0	0	0	0	0	0	0	0	0	0
Q129.2	0	0	0	0	0	0	66.655	0	0	0	0	0	0	0.415	0	0	27.3	0	0.025	0	0	0	0	0	0	0	0.03	0	0	0	0	0	0	0	0	0	0	5.575	0	0	0	0	0	0	0	0	0	0	0
Q157.3	0	0	0	0	0	0	0	0	0	0	0	0	0.145	0	0	0.02	4.245	0	1.08	0	0	0	0.39	0	0.105	0	69.725	0	0	0	0	0	0	0	0	0	0	0.545	23.745	0	0	0	0	0	0	0	0	0	0
Q157.4	0	0	0	0	0	0	0	0	0	0	0	0	0.54	0	0	0.025	19.985	0	5.36	0	0	0	0.075	0	0.035	0	68.23	0	0	0	0	0	0	0	0	0	0	0.265	5.485	0	0	0	0	0	0	0	0	0	0
Q159.1	0	0	0	0	0	0	0.035	0	0	0	0	0	0	0.1	0	0	1.715	0	0.015	0	0	0	0	0	0.1	0	0.075	0	0	0	0	0	0	0	0	0	0	97.87	0.09	0	0	0	0	0	0	0	0	0	0
Q159.2	0	0	0	0	0	0	0.065	0	0	0	0	0	1.335	0.095	0	0	0.85	0	0.47	0	0	0	0	0	0	0	0.35	0	0	0	0	0	0	0	0	0	0	96.685	0.14	0	0	0	0	0	0	0	0	0	0
Q175.4	0	0	0	0	0	0	59.2	0	0.045	0	5.015	0	0	0.035	0	0.025	27.665	0	0.51	0	0	0	0	0	0	0	0.035	0	0	0	0	0	0	0	0	0	0	3.085	0.965	0	0	0	3.42	0	0	0	0	0	0
M70.1	0	0	0	0	0	0	0.03	0	0	0	17.845	0	0	0	0	0	69.665	0	0	0	0	0	0	0	0	0	0.24	0	0	0	0	0	0	0	0	0	0	12.22	0	0	0	0	0	0	0	0	0	0	0
M123.1	0	0	0	0	0	0	0.37	0	0	0	0.045	0	0.02	0.565	0	0	0.26	0	65.79	0	0	0	0	0	0	0	0.53	0	0	0.005	0.2	0	0.01	0	0.005	0.015	0	0.39	31.6	0	0	0	0	0	0	0	0	0	0
Q159.3	0	0	0	0	0	0	48.895	0	0	0	0	0	0	0.035	0	0	11.9	0	0.32	0	0	0	0	0	0.01	0	1.15	0	0	0	0	0	0	0	0	0	0	6.68	30.97	0	0	0	0	0	0	0	0	0	0
Q159.4	0	0	0	0	0	0	11.97	0	0	0	0.065	0	0	0.01	0	0.04	20.525	0	26.72	0	0	0	0	0	0	0	15.27	0	0	0	0	0	0	0	0	0	0	10.75	14.65	0	0	0	0	0	0	0	0	0	0
Q161.1	0	0	0	0	0	0	0	0	0	0	0	0	0	0	0	0.04	0.01	0	0.005	0	0	0	0	0	0	0	99.59	0	0	0	0	0	0	0	0	0	0	0.2	0.155	0	0	0	0	0	0	0	0	0	0
Q48.1	0	0	0	0	0	0	0	0	0	0	0	0	0	0.025	0	0	0.015	0	0.035	0	0	0	0	0	0	0	0.025	0	0	0	0	0	0	0	0	0	0	99.9	0	0	0	0	0	0	0	0	0	0	0
Q161.2	0	0	0	0	0	0	0	0	0	0	5.625	0	0	0	0	0.025	0.01	0	0	0	0	0	0	0	0	0	64.455	0	0	0	0	0	0	0	0	0	0	2.82	27.065	0	0	0	0	0	0	0	0	0	0
Q169.2	0	0	0	0	0	0	0	0	0	0	0	0	0	0.015	0	0.285	17.925	0	0.32	0	0	0	0	0	3.8	0	0.175	0	0	0	0	0	0	0	0	0	0	77.22	0.26	0	0	0	0	0	0	0	0	0	0
Q182.1	0	0	0	0	0	0	0.015	0	0	0	0	0	0	0	0	0.005	1.45	0	0.155	0	0	0	0	0	0	0	63.685	0	0	0	0	0	0	0	0	7.01	0	3.495	24.025	0	0	0	0	0	0	0	0	0	0
Q182.2	0	0	0	0	0	0	0.275	0	0.095	0	9.135	0	0	3.635	0	0.035	5.02	0	0.145	0	0	0	0	0	0	0	61.89	0	0	0	0	0	0	0	0	9.81	0	2.48	7.27	0	0	0	0	0	0	0	0	0	0
Q183.1	0	0	0	0	0	0	0.05	0	0	0	0	0	0	0.06	0	0.07	2.225	0	0.03	0	0	0	0	0	0	0	0.03	0	0	0	0	0	0	0	0	0	0	97.535	0	0	0	0	0	0	0	0	0	0	0
M123.2	0.115	0	0	0	0	0	0	0	0	0	0	0	0.06	2.705	0	0.065	0	0	43.365	0	0	0	0	0	0	0	53.35	0	0	0	0	0	0	0	0	0.02	0	0.305	0	0	0	0	0	0	0	0	0	0	0
M124.1	0	0	0	0	0	0	0.02	0	0	0	0	0	0.11	0	0	0	0.015	0	0.005	0	0	0	0	0	0	0	0.005	0	0	0	0	0	0	0	0	0	0	99.685	0.16	0	0	0	0	0	0	0	0	0	0
Q161.3	0	0	0	0	0	0	0.005	0	0.14	0	10.06	0	0.015	0.02	0	0.07	0.675	0	0.075	0	0	0	0	0	2.08	0	73.505	0	0	0	0	0	0	0	0	0	0	1.705	11.635	0	0	0	0	0	0	0	0	0	0
Q164.1	0	0	0	0	0	0	0	0	0	0	0	0	0	0	0	0	0.015	0	0	0	0	0	0	0	0	0	0.015	0	0	0	0	0	0	0	0	0	0	99.97	0	0	0	0	0	0	0	0	0	0	0
Q164.2	0	0	0	0	0	0	0	0	0	0	0.26	0	0.02	2.235	0	0.4	42.035	0	0.11	0	0	0	0	0	0	0	53.545	0	0	0	0	0	0	0	0	0	0	1.365	0	0	0	0	0	0	0	0	0	0	0
Q183.2	0	0	0	0	0	0	35.305	0	0	0	0	0	0	0.215	0	0.13	5.075	0	0.06	0	0	0	0	0	0	0	0.08	0	0	0	0	0	0	0	0	0	0	59.135	0	0	0	0	0	0	0	0	0	0	0
Q216.1	0	0	0	0	0	0	0.02	0	0	0	0	0	0.025	0.065	0	0	0	0	0.035	0	0	0	0	0	0	0	0.025	0	0	0	0	0	0	0	0	0	0	99.81	0.02	0	0	0	0	0	0	0	0	0	0
Q23.1	0	0	0	0	0	0	0.02	0	0	0	0	0	0	0.11	0	0	0.01	0	0.02	0	0	0	0	0	0	0	0.02	0	0	0	0	0	0	0	0	0	0	98.51	0.02	0	0	0	0	0	0	0	0	0	0
Q48.2	0	0	0	0	0	0	0.04	0	0	0	0	0	0.23	14.89	0	0.175	2.03	0	0.36	0	0	0	0	0	0	0	0.62	0	0	0	0	0	0	0	0	0	0	81.655	0	0	0	0	0	0	0	0	0	0	0
Q83.2	0	0	0	0	0	0	0.055	0	0	0	0	0	1.125	0.035	0	0.115	0.055	0	0.19	0	0	0	0	0	3.16	0	0.16	0	0	0	0	0	0	0	0	0	0	94.86	0	0	0	0	0	0	0	0	0	0	0
Q83.3	0	0	0	0	0	0	0.025	0	0	0	0	0	0	0.045	0	0.02	7.67	0	36.1	0	0	0	0	0	0	3.315	0.005	0	0.005	0	17.745	0	0	0	0	0	0	35.065	0	0	0	0	0	0	0	0	0	0	0
Q83.4	0	0	0	0	0	0	0.055	0	0	0	0	0	0.245	1.12	0	0.005	1.26	0	85.27	0	0	0	0	0	0	0.175	0.03	0	0	0	11.505	0	0	0	0	0.035	0	0.295	0.005	0	0	0	0	0	0	0	0	0	0
Q26.2	0	0	0	0	0	0	71.875	0	0	0	1.615	0	0.015	0.33	0	0.025	13.71	0	0.335	0	0	0	0	0	0.04	3.445	0.05	0.025	0	0.835	0	0	0	0	0	0.03	0	7.645	0.025	0	0	0	0	0	0	0	0	0	0
Q27.1	0	0	0	0	0	0	0.035	0	0	0	0	0	0	0	0	0	3.205	0	0.03	0	0	0	0	0	0	0	0	0	0	0	0	0	0	0	0	25.98	0	14.335	56.415	0	0	0	0	0	0	0	0	0	0
Q27.2	0	0	0	0	0	0	50.015	0	0	0	0	0	0	0	0	0	4.18	0	0.015	0	0	0	0	0	0	0	0	0	0	0	0	0	0	0	0	2.235	0	0.825	42.73	0	0	0	0	0	0	0	0	0	0
Q49.4	0	0	0	0	0	0	0.03	0	0	0	0	0	0	0	0	0.025	25.6	0	73.715	0	0	0	0.03	0	0.46	0	0.02	0	0	0	0	0	0	0	0	0	0	0.105	0.015	0	0	0	0	0	0	0	0	0	0
Q33.2	0	0	0	0	0	0	0.015	0	0	0	0	0	0	0	0	5.045	0	0	0.105	0	0	0	0	0	0	0	93.395	0	0	0	0	0	0	0	0	0	0	0	0	0	0	0	0	0	0	0	0	0	0
Q22.2	0	0	0	0	0	0	50.095	0	0	0	3.485	0	0	11.525	0	0.17	0.615	0	0.65	0	0	0	0	0	0	0	1.965	0	0.075	0	0	0	0	0	0	0.035	0	31.365	0.02	0	0	0	0	0	0	0	0	0	0
Q33.3	0	0	0	0	0	0	0.025	0	0.015	0	0	0	0	0.055	0	3.12	42.675	0	1.15	0	0	0	0	0	0	0	11.31	0	0	0	0	0	0	0	0	0.05	0	0.81	40.255	0	0	0	0	0	0	0	0	0	0
Q87.1	0	0	0	0	0	0	0.07	0	0	0	0	0	3.73	0.025	0	0	0.045	0	0.025	0	0	0	0.02	0	0	0	0.025	0	0	0	0	0	0	0	0.02	0	0	94.545	0.175	0	0	0	0	0	0	0	0	0	0
Q87.2	0	0	0	0	0	0	51.355	0	0	0	0	0	0.025	13.65	0	0.04	0.015	0	0.045	0	0	0	0	0	0	0	0	0	0	0	0	0	0	0	0	0	0	34.085	0.035	0	0	0	0.54	0	0	0	0	0	0
Q87.3	0	0.005	0	0	0	0	44.86	0	0	0	0.22	0	0	20.22	0	0	22.83	0	0.01	0	0	0	0.01	0	0	0	0	0	0	0	0	0	0	0	0	0	0	9.345	0.04	0	0	0	2.255	0	0	0	0	0	0
Q105.4	0	0.015	0	0	0	0.365	51.91	0	0	0	0.125	0	0	1.485	0	0.03	13.82	0	0.045	0	0	0	0.03	0.03	0	1.845	21.895	0	0	0	0.01	0	0	0	0	0.01	0	1.38	7.005	0	0	0	0	0	0	0	0	0	0
Q1.2	0	0	0	0	0	0	95.935	0	0	0	0	0	0	0.265	0	0.055	1.38	0	0.165	0	0	0	0	0	0.08	0	0.085	0.04	0	0	0	0	0	0	0	0	0	1.955	0.04	0	0	0	0	0	0	0	0	0	0
Q33.4	0	0	0	0	0	0	39.575	0	0	0	0	0	0	0.025	0	0.62	5.94	0	6.13	0	0	0	0	0	0.015	0	1.75	0	0	0	0	0	0	0	0	0.165	0	2.93	42.765	0	0	0	0	0	0	0	0	0	0
Q31.1	4.035	0	0	0	0	0	0.075	0	0	0	0	0	0	0	0	0.105	0.085	0	0.155	0	0	0	0	0	0	0	0.055	0.02	0	0	0	0	0	0	0	0	0	76.105	0	0	0	0	0	0	0	0	0	0	0
Q25.1	0	0	0	0	0	0	73.16	0	0	0	0	0	0	0	0	15.725	7.355	0	0.195	0	0	0	0	0	0	0	0.015	0.025	0	0	0	0	0	0	0	0	0	3.495	0.03	0	0	0	0	0	0	0	0	0	0
Q31.2	0	0	0	0	0	0	0.05	0	0	0	0	0	0.055	0	0	0.055	91.61	0	0.195	0	0	0	0	0	0	0	0.18	0	0	0	0	0	0	0	0	0	0	0.535	0.055	0	0	0	0	0	0	0	0	0	0
Q31.3	0	0	0	0	0	0	0.06	0	0	0	9.355	0	0	12.4	0	0.06	5.395	0	0.16	0	0	0	0.025	0	0.885	0.825	0.04	0	0	0	0	0	0	0	0	0	0	67.13	3.475	0	0	0	0	0	0	0	0	0	0
Q105.3	0	0	0	0	0	16.02	0.04	0	0	0	0.77	0	0	0	0	0.065	18.84	0	0.125	0	0	0	0	0	0	0	62.43	0	0	0	0	0	0	0	0	0	0	1.685	0.025	0	0	0	0	0	0	0	0	0	0
Q109.1	0	0	0	0	0	0	0.01	0	0	0	0	0	0	0	0	0.005	0.015	0	99.22	0	0	0	0	0	0	0	0.03	0	0	0	0	0	0	0	0	0	0	0.005	0	0	0	0	0	0	0	0	0	0	0.715
Q109.2	0	0	0	0	0	0	32.24	0	0	0	0	0	0	0.025	0	0.015	6.29	0	60.6	0	0	0	0	0	0	0	0.045	0	0	0	0	0	0	0	0	0	0	0.385	0	0	0	0	0	0	0	0	0	0	0.4
Q107.1	0	0	0	0	0	0	0.095	0	0	0	0	0	0	0.01	0	0.02	87.955	0	0.06	0	0	0	0	0	0	0	0.11	0	0	0	0	0	0	0	0	0	0	11.695	0.055	0	0	0	0	0	0	0	0	0	0
Q3.1	0	0	0	0	0	0	0.045	0	0	0	0.015	0	0	0.01	0	0	0.035	0	0	0	0	0	0	0	0	0	0.175	0	0	0	0	0	0	0	0	0	0	93.7	0	0	0	0	0	0	0	0	0	6.02	0
Q1.3	0.8	0	0	0	0	0	58.915	0	0	0	0.205	0	0	13.31	0	0.075	13.09	0	2.535	0	0	0	0.03	0	0.99	0	0.14	0.035	0	8.175	0	0	0	0	0	0	0	0.57	1.1	0	0	0	0	0	0	0	0	0	0
Q3.2	0	0	0	0	0	0	0.02	0	0	0	0	0	0	34.49	0	0.085	0.035	0	0.115	0	0	0	0	0	7.56	0	0.12	0.025	0	0.635	0	0	0	0	0	0	0	43.595	12.58	0	0	0	0	0	0	0	0	0.74	0
Q5.1	0	0	0	0	0	0	45.475	0	0	0	0	0	0	0	0	0	50.455	0	0	0	0	0	0	0	0.19	0	0.16	0	0	0	0	0	0	0	0	0	0	3.675	0.045	0	0	0	0	0	0	0	0	0	0
Q25.2	0.015	0	0	0	0	0	56.595	0	0	0	0	0	0	0	0	10.6	6.86	0	0.24	0	0	0	0	0	0	0	0.13	0.005	0	0	0	0	0	0	0	0	0	7.315	18.23	0	0	0	0	0	0	0.01	0	0	0
Q28.2	0	0	0	0	0	0	0.055	0	0	0	39.485	0	0	0	0	0.055	25.75	0	0.05	0	0	0	0	0	0.335	0	22.425	0.01	0	0	0	0	0	0	0	0	0	9.165	2.67	0	0	0	0	0	0	0	0	0	0
Q28.3	0	0	0	0	0	0	36.7	0	0	0	0.475	0	0	0	0	0.01	0.64	0	0.52	0	0	0	0	0	0	0	9.08	0	0	0.47	0	0	0	0	0	0.03	0	4.62	47.455	0	0	0	0	0	0	0	0	0	0
M15.5	0	0	0	0	0	0	56.79	0	0	0	1.265	0	0	0	0	0.01	8.895	0	0.005	0	0	0	0.02	0	0	0	0.175	0	0	0	0	0	0	0	0	0	0	25.24	4.935	0	0	0	0	0	0	0	0	0	0
Q107.2	0	0	0	0	0	3.16	0.01	0	0	0	2.37	0	0	0	0	0.05	31.31	0	0.07	0	0	0	0	0	0	0	60.78	0	0	0	0	0	0	0	0	0	0	2.24	0.01	0	0	0	0	0	0	0	0	0	0
Q107.3	0	0.04	0	0	0	0	27.945	0	0	0	0.46	0	0.015	0.265	0	0.02	21.675	0	0.005	0	0	0	0	0	0	2.655	46.71	0	0	0	0	0	0	0	0	0	0	0.18	0.03	0	0	0	0	0	0	0	0	0	0
Q112.1	0	0.03	0	0	0	0	0.085	0	0	0	0	0	0.025	0.175	0	0	43.625	0	0	0	0	0	0	0	0	0	0.335	0	0	12.845	0	0	0	0	0	0	0	42.85	0.03	0	0	0	0	0	0	0	0	0	0
Q13.2	0	0	0	0	0	0	0	0	0	0	0	0	0	0	0	0.03	0.025	0	86.81	0	0	0	0	0	0.005	0	0	0	0	0	0	0	0	0	0	0.005	0	13.125	0	0	0	0	0	0	0	0	0	0	0
Q13.1	0	0	0	0	0	0	0.135	0	0	0	0.005	0	0	0.005	0	0	0.205	0	0.025	0	0	0	0	0	0	0	0.015	0	0	0	0	0	0	0	0	0	0	0.26	99.345	0	0	0	0	0	0	0	0	0	0
Q52.4	0	0	0	0	0	0	0.07	0	0	0	0	0	0.08	0.36	0	0.345	0.54	0	1.145	0	0	0	0.995	0	0.04	0	18.07	0	0.13	0	0	0	0	0	0	0.15	0	77.83	0.045	0	0	0	0	0	0	0	0	0	0
Q13.3	0	0	0	0	0	0	0	0	0	0	0	0	0	0.015	0	0	0.03	0	97.295	0	0	0	0	0	0	0	0	0	0	0	0	0	0	0	0	0.01	0	0.935	1.715	0	0	0	0	0	0	0	0	0	0
Q13.4	0	0	0	0	0	0	34.72	0	0	0	0.285	0	0	0	0	0	11.24	0	52.325	0	0	0	0	0	0.01	0	0	0	0	0	0	0	0	0	0	0	0	0.165	1.255	0	0	0	0	0	0	0	0	0	0
Q89.2	0	0	0	0	0	0	24.045	0	0	0	0	0	0	0	0	0.1	0	0	53.005	0	0	0	0	0	0	0	0.035	0	0	0	0	0	0	0	0	0	0	22.785	0.03	0	0	0	0	0	0	0	0	0	0
Q95.3	0	0	0	0	0	0	0	0	0	0	0	0	0	0	0	0.065	0	0	99.885	0	0	0	0	0	0	0	0	0	0	0	0	0	0	0	0	0	0	0.05	0	0	0	0	0	0	0	0	0	0	0
Q95.4	0	0	0	0	0	0	0	0	0	0	0	0	0	0	0	0.045	38.3	0	61.53	0	0	0	0	0	0	0	0	0	0	0	0	0	0	0	0	0	0	0.075	0.05	0	0	0	0	0	0	0	0	0	0
Q101.1	0	0	0	0	0	0	0.02	0	0	0	0.02	0	0	0.02	0	28.92	0	0	0.205	0	0	0	0	0	0	0	0.025	0	0	0	0	0	0	0	0	0	0	70.725	0.065	0	0	0	0	0	0	0	0	0	0
Q112.2	0	0.03	0	0	0	0	0.025	0	0	0	0.015	0	0	5.955	0	0.085	9.52	0	49.005	0	0	0	0	0	0.045	0	0.455	0	0	10.22	0	0	0	0	0	0.675	0	16.65	0.005	0	0	0	0	0	0	0	0	0	0
Q116.1	0	0	0	0	0	0	0	0	0	0	0	0	0.05	0.575	0	0	0.02	0	0.04	0	0	0	0	0	0	0	0.03	0	0	0	0	0	0	0	0	0	0	98.955	0	0	0	0	0	0	0	0	0	0	0
Q116.2	0	0	0	0	0	0	0.025	0	0	0	0.025	0	0.07	37.585	0	0.2	0.055	0	1.045	0	0	0	0	0	0	0	0.065	0	0.05	0	0	0	0	0	0	0.075	0	60.78	0.025	0	0	0	0	0	0	0	0	0	0
Q49.1	0	0	0	0	0	0	0.015	0	0	0	0	0	0	0	0	0.03	0.04	0	99.88	0	0	0	0	0	0	0	0	0	0	0	0	0	0	0	0	0	0	0.035	0	0	0	0	0	0	0	0	0	0	0
Q15.1	0	0	0	0	0	0	0.025	0	0	0	0	0	0	0	0	0	29.38	0	0.025	0	0	0	0	0	1.45	0	0.025	0	0	0	0	0	0	0	0	0.01	0	20.22	48.865	0	0	0	0	0	0	0	0	0	0
Q15.2	0	0	0	0	0	0	0.11	0	0	0	0	0	0	0	0	0.06	0.025	0	75.5	0	0	0	0	0	0.085	0	0.11	0	0	0	0	0	0	0	0	0.11	0	23.94	0.06	0	0	0	0	0	0	0	0	0	0
Q60.1	0	0	0	0	0	0	0.1	0	0	0	0	0	0	0	0	0.06	0.02	0	35.27	0	0	0	0	0	0.17	0	63.87	0.015	0	0	0	0	0	0	0	0.005	0	0.01	0.315	0	0	0	0	0	0	0	0	0	0
Q101.3	0	0	0	0	0	0	73.245	0	0	0	4.55	0	0	0	0	0.03	0	0	15.765	0	0	0	0	0	0	0	1.225	0	0	0	0	0	0	0	0	0.435	0	4.75	0	0	0	0	0	0	0	0	0	0	0
Q101.4	0	0.985	0	0	0	0	70.72	0	0.025	0	5.74	0	0	0.31	0	0.05	0.01	0	14.655	0	0	0	0.13	0	0.035	0	0.76	0	0	0	0	0	0	0	0.65	0.355	0	2.605	2.97	0	0	0	0	0	0	0	0	0	0
Q105.2	0	0	0	0	0	0	0.025	0	0	0	0	0	0.005	0	0	0.03	6.015	0	0.005	0	0	0	0	0	0	0	0.085	0	0	2.56	0	0	0	0	0	0	0	91.25	0.025	0	0	0	0	0	0	0	0	0	0
M37.2	1.285	0	0	0	0	0	0.045	0	0	0	0	0	0	0	0	45.805	9.74	0	0.22	0	0	0	0	0	0	0	23.645	0.105	0	0	0	0	0	0	0	0	0	19.155	0	0	0	0	0	0	0	0	0	0	0
Q219.1	0	0	0	0	0	0	0.01	0	0	0	0	0	0	0	0	0.02	0.035	0	0.19	0	0	0	0	0	0	0	39.995	0	0	0	0	0	0	0	0	0.02	0	0.065	59.665	0	0	0	0	0	0	0	0	0	0
Q49.2	0	0	0	0	0	0	0.005	0	0	0	0	0	0	0	0	0.005	1.805	0	98.05	0	0	0	0	0	0	0	0.015	0	0	0	0	0	0	0	0	0	0	0.12	0	0	0	0	0	0	0	0	0	0	0
Q219.2	0	0	0	0	0	0	0.025	0	0	0	0	0	0	0	0	0.07	7.695	0	0.055	0	0	0	0	0	0	0	66.825	0	0	0	0	0	0	0	0	0	0	3.875	21.455	0	0	0	0	0	0	0	0	0	0
Q219.3	0	0	0	0	0	0	30.135	0	0	0	0	0	0.04	1.64	0	0.065	1.025	0	0.035	0	0	0	0.025	0	0	0	57.63	0	0	0	0	0	0	0	0	6.815	0	2.245	0.15	0	0	0	0	0	0	0	0	0	0
Q60.3	0	0	0	0	0	0	9.97	0	0	0	0	0	0	0.415	0	0.03	27.8	0	0.145	0	0	0	0	0	0	0	61.5	0	0	0	0	0	0	0	0	0	0	0.065	0.045	0	0	0	0	0	0	0	0	0	0
Q60.2	0	0	0	0	0	0	0.01	0	0	0	0	0	0	0	0	0	97.405	0	0.65	0	0	0	0	0	0	0	1.835	0	0	0	0	0	0	0	0	0	0	0.065	0.035	0	0	0	0	0	0	0	0	0	0
Q58.1	0.02	0	0	0	0	0	0.02	0	0	0	0	0	0.08	0	0	0	0.01	0	0	0	0	0	0	0	0	0	0	0	0	0	0	0	0	0	0	0	0	99.865	0.005	0	0	0	0	0	0	0	0	0	0
Q58.2	0	0	0	0	0	0	0.04	0	0	0	0	0	0.015	0.01	0	0	0.16	0	0.225	0	0	0	0	0	0	0	0.055	0	0	0	0	0	0	0	0	0	0	99.42	0.075	0	0	0	0	0	0	0	0	0	0
Q60.4	0	0	0	0	0	0	28.44	0	0	0	0	0	0	1.415	0	0.05	6.09	0	0.34	0	0	0	0	0	0	0	63.045	0	0	0	0	0	0	0	0	0	0	0.545	0	0	0	0	0	0	0	0	0	0	0
Q70.1	0	0	0	0	0	0	0	0	0	0	0	0	0.06	0.13	0	0	50.575	0	0.005	0	0	0	0	0	0	0	0.015	0	0	0	0	0	0	0	0	0	0	49.185	0.03	0	0	0	0	0	0	0	0	0	0
Q49.3	0	0	0	0	0	0	0.005	0	0	0	0	0	0	0.015	0	0.025	43.895	0	55.76	0	0	0	0	0	0.06	0	0.005	0	0	0	0	0	0	0	0	0	0	0.205	0.03	0	0	0	0	0	0	0	0	0	0
Q226.1	0	0	0	0	0	0	28.22	0	0	0	0	0	0	0	0	0.035	0.075	0	0.01	0	0	0	0	0	0	0	0.02	0	0	0	0	0	0	0	0	0	0	71.62	0.02	0	0	0	0	0	0	0	0	0	0
Q226.3	0	0	0	0	0	0	0	0	0	0	0	0	0	7.305	0	15.94	59.7	0	0.03	0	0	0	0	0	0	0	0	0	0	0	0	0	0	0	0	0	0	16.91	0.115	0	0	0	0	0	0	0	0	0	0
Q113.1	0	0	0	0	0	0	0.03	0	0	0	0	0	0	0.015	0	0	60.98	0	0	0	0	0	0	0	0	0	0.015	0	0	0	0	0	0	0	0	0	0	38.935	0.025	0	0	0	0	0	0	0	0	0	0
Q55.2	61.15	0	0	0	0	0	0.02	0	0.03	0	0	0	0.08	0	0	0.33	15.4	0	0.295	0	0	0	0	0	0	0	0.185	0.02	0	0	0	0	0	0	0	0	0	22.39	0.1	0	0	0	0	0	0	0	0	0	0
Q58.3	0	0	0	0	0	0	47.735	0	0	0	0.035	0	0	0	0	0.015	0.035	0	46.55	0	0	0	0	0	3.51	0	0.04	0	0	0	0	0	0	0	0.005	0	0	0.245	1.81	0	0	0	0	0	0	0	0	0	0
Q70.2	1.105	0	0	0	0	0	0.02	0	0.02	0	0	0	0	23.245	0	0.22	4.965	0	15.395	0	0	0	0	0	0	0	20.415	0	0	0	0	0	0	0	0	0.215	0	33.35	0.055	0	0	0	0	0	0	0	0	0	0
Q70.3	0	0	0	0	0	29.225	0.015	0	0	0	5.64	0	0	0	0	0.11	11.46	0	7.43	0	0	0	0	0	0	0	45.78	0	0	0	0	0	0	0	0	0.17	0	0.17	0	0	0	0	0	0	0	0	0	0	0
Q83.1	0	0	0	0	0	0	0.03	0	0	0	0	0	0.01	0.02	0	0.005	0.03	0	0.06	0	0	0	0	0	0	0	0.01	0	0	0	0	0	0	0	0	0	0	99.835	0	0	0	0	0	0	0	0	0	0	0
Q70.4	0.025	0	0	0	0	18.795	0.12	0	0	0	38.205	0	0	0	0	0.245	4.285	0	23.265	0	0	0	0	0	0	0	10.255	0	0	0	0	1.28	0	0	0	0.33	0	3.195	0	0	0	0	0	0	0	0	0	0	0
Q113.2	0	0	0	0	0	0.01	0.11	0	0	0	0	0	0	0.025	0	0.055	39.11	0	0.16	0	0	0	0	0	0	0	0.075	0	0	0	0	0	0	0	0	0	0	60.365	0.09	0	0	0	0	0	0	0	0	0	0
Q113.3	0.025	0	0	0	0	0	0	0	0.03	0	0	0	0	0	0	0.005	4.525	0	0.095	0	0	0	0	0	0	0	92.52	0	0	0	0	0	0	0	0	0	0	2.78	0.02	0	0	0	0	0	0	0	0	0	0
Q113.4	0.015	0	0	0	0	0	0.025	0	0	0	0	0	0	0	0	0.065	19.295	0	0.2	0	0	0	0.055	0	3.455	0	74.5	0	0	0	0	0	0	0	0	0	0	2.35	0.04	0	0	0	0	0	0	0	0	0	0
P79D	0	0	0	0	0	0	82.13	0	0	0	0	0	0.05	0.79	0	0	0.025	0	0	0	0	0	0	0	0	0	0	0	0	1.29	0	0	0	0	0	0	0	13.31	2.39	0	0	0	0	0	0	0	0	0	0
P96D	0	0	0	0	0	0	34.46	0	0	0	0	0	0	0	0	0	0.01	0	0.025	0	0	0	0	0	0	0	0	0	0	0.025	0	0	0	0	0	0	0	65.46	0.02	0	0	0	0	0	0	0	0	0	0
P16J	0	0	0	0	0	0	0.1	0	0	0	0	0	0	0.035	0	0.1	38.42	0	2.955	0	0	0	0	0	0.03	0	0	0	0	8.3	0	0	0	0	0	0.05	0	49.76	0.055	0	0	0	0	0	0	0	0	0	0
P12F	0	0	0	0	0	0	0.52	0	0	0	0	0	0.135	0	0	0	81.99	0	0	0	0	0	0	0	0	0	0	0	0	1.29	0	0	0	0	0	0	0	15.695	0.37	0	0	0	0	0	0	0	0	0	0
P19K	0.02	0	0	0	0	0.15	51.88	0	0	0	0	0	0.185	0.25	0	0	0.025	0	0.09	0	0	0	0	0	0	0	0	0	0	2.65	0	0	0	0	0	0	0	16.465	28.265	0	0	0	0	0	0	0	0	0	0
P16D	0	0	0	0	0	0	3.25	0	0	0	0	0	0	0.035	0	0	1.09	0	0	0	0	0	0	0	0	0	0	0	0	2.21	0	0	0	0	0	0	0	91.935	1.46	0	0	0	0	0	0	0	0	0	0
P20O	0	0	0	0	0	0	48.43	0	0	0	0	0	0	0	0	0.01	11.445	0	0.03	0	0	0	0	0	0	0	36.18	0	0	1.86	0	0.06	0	0.005	0	0	0	1.74	0.195	0	0	0	0	0	0	0	0	0	0
P23C	0	0	0	0	0	0	0.76	0	0	0	0	0	0	0	0	0	0	0	0	0	0	0	0	0	0	0	0.265	0	0	0.235	0	0	0	0	0	0	0	93.235	5.505	0	0	0	0	0	0	0	0	0	0
P16S	0	0	0	0	0	0	27.46	0	0	0	0	0	0	0.03	0	0.02	3.41	0	48.155	0	0	0	0	0	0	0	0.03	0	0	20.57	0	0	0	0	0	0.015	0	0.13	0.155	0	0	0	0	0	0	0	0	0	0
P29L	0	0	0	0	0	0	63.255	0	0	3.27	0	0	0	0.195	0	0	2.38	0	0.25	0	0	0	0	0	0	0	0.31	0	2.31	0.03	0	0	0	0.015	0	0	0	5.185	22.8	0	0	0	0	0	0	0	0	0	0
P12M	0	0	0	0	0	0	0.525	0	0.05	0	0	0	0.035	1.985	0	0.135	62.66	0	2.695	0	0	0	0.235	0	0	0	0.085	0	0	23.725	0	0	0	0	0	0.07	0	7.565	0.13	0	0	0	0	0	0	0	0	0	0
P19S	0	0	0	0	0	0	9.405	0	0.015	0	4.225	0	0	0	0	0.02	9.045	0	77.05	0	0	0	0	0	0	0	0	0	0	0.02	0	0	0	0	0	0	0	0.135	0.075	0	0	0	0	0	0	0	0	0	0
P32H	0	0	0	0	0	0	0.365	0	0	0	0	0	0	0	0	0	53.225	0	0.01	0	0	0	0	0	0	0	0	0	0	38.095	0	0	0	0	0	0	0	8.105	0.2	0	0	0	0	0	0	0	0	0	0
P17A	0	0	0	0	0	51.295	0.2	0	0	0	0	0	0	0	0	0.065	7.27	0	40.285	0	0	0	0	0	0	0	0	0	0	0.365	0	0	0	0	0	0.395	0	0.065	0.03	0	0	0	0	0	0	0	0	0	0
P32O	0	0	0	0	0	0	52.505	0	0	0	0.06	0	0.015	14.44	0	0	7.545	0	0.005	0	0	0	0.02	0	0	0	11.92	0	0	8.44	0	0	0	0	0	0	0	3.64	1.41	0	0	0	0	0	0	0	0	0	0
P29G	0	0	0	0	0	0	63.545	0	0	0	0	0	0	0	0	0.075	17.61	0	0.66	0	0	0	0	0	0	0	0	0	0	1.715	0	0	0	0	0	0.035	0	15.585	0.655	0	0	0	0	0	0	0	0	0	0
P32C	0	0	0	0	0	0	1.81	0	0	0	0	0	0	0	0	0	0.005	0	0	0	0	0	0	0	0	0	0	0	0	0.095	0	0	0	0	0	0	0	96.935	1.155	0	0	0	0	0	0	0	0	0	0
P12K	0	0	0	0	0	0	29.46	0	0	0	0	0	0	10.315	0	0.025	33.31	0	1.245	0	0	0	0.01	0	0	0	0	0	0	9.74	0	0	0	0	0	0.03	0	15.755	0.07	0	0	0	0	0	0	0	0	0	0
P17B	0	0	0	0	0	50.155	1.94	0	0	0	0	0	0	0	0	0.02	14.525	0	32.245	0	0	0	0	0	0	0	0	0	0	0.595	0	0	0	0	0	0.345	0	0.07	0.035	0	0	0	0	0	0	0	0	0	0
P38E	0	0	0	0	0	0	67.185	0	0	0	0	0	0.02	6.645	0	0	2.725	0	0.165	0	0	0	0	0	0	0	0	0	0	0.03	0	0	0	0	0	0	0	22.635	0.595	0	0	0	0	0	0	0	0	0	0
P29C	0	0	0	0	0	0	39.045	0	0	0	0	0	0	0	0	0	27.935	0	0	0	0	0	0	0	0	0	0	0	0	0.305	0	0	0	0	0	0	0	31.935	0.78	0	0	0	0	0	0	0	0	0	0
P22A	0	0	0	0	0	0	37.97	0	0	0	0	0	0	0.015	0	0.01	0.005	0	7.955	0	0	0	0	0	0	0	0	0	0	17.215	0	0	0	0	0	0	0	36.83	0	0	0	0	0	0	0	0	0	0	0
P16V	0	0	0	0	0	0	0.015	0	0	0	0	0	0	0	0	0.025	39.745	0	60.145	0	0	0	0	0	0	0	0	0	0	0	0	0	0	0	0	0.025	0	0.02	0	0	0	0	0	0	0	0	0	0	0
AP2F	0.045	0	0	0	0	0	0.095	0	0	0	0	0	1.055	0	0	0.245	55.62	0	0.06	0	0	0	0	0	0	0	28.335	0.095	0	0.025	0	0	0	0	0	0	0	14.425	0	0	0	0	0	0	0	0	0	0	0
P21L	0	0.335	0.01	0	0	0	68.995	0.05	0	2.895	0.855	0.105	0	0	0	0	4.945	1.18	5.345	0	0	0	0	0	0	0.04	0	0	0	0.085	0	0	0	0	0	0.015	0	0.015	15.1	0	0	0.02	0.01	0	0	0	0	0	0
AP3D	0	0	0	0.035	0	0	72.975	0	0	0	1.065	0	0	0.17	0	0	10.765	0	3.705	0	0	0	0	0	0	0	0	0	0	7.56	0	1.375	0	0	0	0	0	0.575	1.775	0	0	0	0	0	0	0	0	0	0
[truncated: 55 more columns]
