# Supplementary material for: Microbiota Supplementation with Bifidobacterium and Lactobacillus Modifies the Preterm Infant Gut Microbiota and Metabolome: An Observational Study
Source: Cell Rep Med. 2020 Aug 25;1(5):100077. doi: 10.1016/j.xcrm.2020.100077 (PMC7453906; doi:10.1016/j.xcrm.2020.100077)
Supplement: Table S7. Species Relative Abundance and Percentages in Each Infant Sample. [file mmc7.xlsx]

## Sheet: Species relative abundance
sample_ID	X.Clostridium..aldenense	X.Clostridium..bolteae	X.Clostridium..colinum	X.Ruminococcus..gnavus	Acinetobacter.baumannii	Actinomyces.radicidentis	Actinomyces.sp..ICM58	Actinomyces.sp..ph3	Bacteroides.thetaiotaomicron	Bifidobacterium.bifidum	Bifidobacterium.breve	Bifidobacterium.dentium	Bifidobacterium.longum	Blautia.hansenii	Clostridioides.difficile	Clostridium.neonatale	Clostridium.paraputrificum	Clostridium.perfringens	Clostridium.saudiense	Corynebacterium.aurimucosum	Corynebacterium.jeikeium	Cutibacterium.avidum	Enterococcus.faecalis	Enterococcus.faecium	Erysipelotrichaceae.bacterium.3_1_53	Escherichia.coli	Escherichia.sp..enrichment.culture.clone.NBAR013	Escherichia.sp..KTE31	Escherichia.sp..UIWRF0463	Gemella.haemolysans	Gemella.sanguinis	Haemophilus.influenzae	Haemophilus.parainfluenzae	Intestinibacter.bartlettii	Klebsiella.oxytoca	Klebsiella.pneumoniae	Lachnoclostridium.urinimassiliense	Lactobacillus.acidophilus	Lactobacillus.oris	Lactobacillus.reuteri	Lactobacillus.rhamnosus	Peptostreptococcus.anaerobius	Rothia.mucilaginosa	Shigella.dysenteriae	Shigella.sp..SF.2015	Solobacterium.moorei	Staphylococcus.aureus	Staphylococcus.capitis	Staphylococcus.devriesei
P21U	0	0	0	0	0	0	0	0	0	44.87	18.16	0	0.035	0	0	0	0	0.005	0	0	0	0	6.665	0	0	1.245	0	0	0	0	0	0	0	0	0	0	0	0	0	0.085	13.14	0	0	0	0	0	11.655	0	0
P18D	0	0	0	0	0.03	0	0	0	0	1.285	0	0	0.025	0	0	0	0	0	0	0	0	0	0	0	0	0	0	0	0	0	0	0	0	0	0	0	0	0	0	0	80.62	0	0	0	0	0	0	0	0
P20B	0	0	0	0	0	0	0	0	0	63.575	0	0	0.015	0	0	0	0	0	0	0	0	0	2.845	0	0	0	0	0	0	0	0	0	0	0	0	0	0	2.05	0	0	13.24	0	0	0	0	0	0.025	0	0.03
P18H	0	0	0	0	0	0.16	0	0	0	50.525	0.025	0	0	0	0	0	0	0	0.33	0	0	0	27.42	0	0	0	0	0	0	0	0	0	0	0	0	0	0	0	0	0	0.085	0	0	0	0	0	20.89	0	0
P20H	0	0	0	0	0	0	0	0	0	57.995	0	0	0	0	0	0	0	1.755	0	0	0	0	0.25	0	0	0	0	0	0	0	0	0	0	0	0	0	0	0	0	0	6.12	0	0	0	0	0	30.02	0	0
P20Q	0	0	0	0	0	0	0	0	0	42.865	20.69	0	0	0	0	0	0	0	0	0	0	0	5.76	0	0	0	0	0	0	0.05	0	0	0	0	0	19.63	0	0	0	0.07	4.745	3.275	0.1	0	0	0	1.885	0	0
P51E	0	0	0	0	0	0	0	0	0	82.415	3.215	0	2.68	0	0	0	0.01	0	0	0	0	0.25	0.435	0.05	0	0	0	0	0	0	0	0	0	0	0	0.025	0	3.8	0	0	0.135	0	0	0	0	0	0.025	0	0
AP3E	0	0	0	0	0	0	0	0	0	23.945	55.59	0.14	0.005	0	0	0	0.02	0	0	0	0	13.74	2.72	0.675	0	0.285	0	0	0	0	0	0	0	0	0	0	0	0	2.78	0	0	0	0	0	0	0	0	0	0
P50F	0	0	0	0	0	0	0	0	0	11.4	0.04	0	0	0	0	0	0	0	0	0	0	0	82.505	0	0	0	0	0	0	0	0	0	0	0	0	0	0	3.325	0	0	0	0	0	0	0	0	0	0	0
P35E	0	0	0	0	0	0	0	0	0	17.06	0.04	0	0	0	0	0	0	0	0	0	0	0	0.01	0	0	0	0	0	0	0	0	0	0	0	0	0	0	0.04	0	0	50.595	0	0	0	0	0	0	0	0
P83D	0	0	0	0	0	0	0	0	0	0.965	64.885	0	0.03	0	0	0	0	0	0	0	0	0	0.03	0	0	0	0	0	0	0	0	0	0	0	0	33.725	0	0	0	0	0	0	0	0	0	0	0	0	0
P28R	0	0	0	0	0	0	0	0	0	1.205	0.01	0	0	0	0	0	0	0	0	0	0	0	0	0	0	0	0	0	0	0	0	0	0	0	0	89.96	0	0	0	0	1.36	0	0	0	0	0	0	0	0
P67K	0	0	0	0	0	0	0	0	0	5.095	73.83	0	0.03	0	0	0	0	1.68	0	0	0	0	0.74	0	0	14.195	0	0	0	0	0	0	0	0.255	0	0.585	0	0	0	0	0	0	0	0	0	0	0	0	0
P22	0	0	0	0	0	0	0	0	0	0.66	0.035	0	0.025	0	0	0	0	0	0	0	0	0	0.01	0	0	0	0	0	0	0	0	0	0	0	0	0.005	0	0.09	0	0	3.445	0	0	0	0	0	0	0	0.055
P68I.2	0	0	0	0	0	0	0	0	0	38.415	51.65	0	0.015	0	0	0	0	0	0	0	0	0	0.115	0.165	0	1.265	0	0	0	0	0	0	0	0	0	0	0	4.67	0	0	0	0	0	0	0	0	0	0	0
P13A	0	0	0	0	0	0	0	0	0	1.26	0.195	0	0.165	0	0	0	0	0	0	0.545	0	0.005	0.02	0	0	0	0	0	0	0	0	0	0	0	0	0	0	0	0	0	0	0	0	0	0	0	0	0.03	0.01
P117B	0	0	0	0	0	0	0	0	0	0.14	0.035	0	0.015	0	0	0	0	0	0	0	0	0	95.12	4.435	0	0	0	0	0	0	0	0	0	0	0	0	0	0	0	0	0	0	0	0	0	0	0	0	0
P40V	0	0	0	0	0	0	0	0	0	0.03	0.02	0	0	0	0	0	0	0	0	0	0	0	93.17	0.015	0	0	0	0	0	0	0	0	0	0	0	0	0	0	0	0	0	0	1.44	0	0	0	1.905	0	0
P23D	0	0	0	0	0	0	0	0	0	28.665	0.075	0	0.015	0	0	0	0	0	0	0	0	0	0.035	0	0	18.805	0	0	0	0	0	0	0	0	0	0	0	0	0	0	45.08	0	0	0	0	0	0.045	0.045	0
P95N	0	0	0	0	0	0	0	0	0	17.935	75.53	0	0.02	0	0	0	0	0	0	0	0	0	0.01	0	0	0	0	0	0	0	0	0	0	0	0	0	0	0	0	0	5.33	0	0	0	0	0	0.795	0	0
P53L	0	0	0	0	0	0	0	0	0	89.245	0.065	0	0.045	0	0	0	0	0	0	0	0	0	7.635	0.45	0	0.25	0	0	0	0	0	0	0	0	0.18	0.11	0	0.405	0	0	0	0	0	0	0	0	0	0	0
AP28A	0	0	0	0	0	0	0	0	0	0.085	0.05	0	0	0	0	0	0	0	0	0	0	0	0.035	0	0	87.275	0	0	0	0	0	0	0	0	0	0	0	0	0	0	0	0.18	0	0	0	0	0	0	0
P103O	0	0	0	0	0	0	0	0	0	19.45	65.465	0	0.025	0	0	0	0	0	0	0	0	0	13.595	0	0	0	0	0	0	0.015	0	0.605	0.6	0	0	0	0	0	0	0	0	0	0	0	0	0	0	0	0
P12A	0	0	0	0	0	0	0	0	0	0.165	0.03	0	0	0	0	0	0	0	0	0.035	0	0	98.89	0	0	0	0	0	0	0	0	0	0	0	0	0	0	0.01	0	0	0	0	0	0	0	0	0	0	0
P97O	0	0	0	0	0	0	0	0	0	23.065	74.865	0	0.025	0	0	0	0	0	0	0	0	0	0	0	0	1.085	0	0	0	0	0	0	0	0	0	0	0	0.05	0	0	0	0	0	0	0	0	0	0	0
P106M	0	0	0	0	0	0	0	0	0	2.335	90.205	0	0.05	0	0	0	0	0	0	0	0	0.015	1.755	0	0	5.64	0	0	0	0	0	0	0	0	0	0	0	0	0	0	0	0	0	0	0	0	0	0	0
P57O	0	0	0	0	0	0	0	0	0	2.735	60.235	0	0.025	0	0	0	0	0	0	0	0	0	3.035	0	0	21.94	0	0	0	0	0	0	0	0	0	11.735	0	0	0	0	0	0	0	0	0	0	0	0	0
P38K.2	0	0	0	0	0	0	0	0	0	32.45	0.1	0	27.16	0	0	0	0	0	0	0	0	0.86	19.38	0	0	11.355	0	0	0	0	0	0	0.035	0	0	0	0	0.03	0	0	0	0	0	0	0	0	0	0	0
P40S	0	0	0	0	0	0	0	0	0	3.84	0.025	0	0	0	0	0	0	0	0	0	0	0	91.785	0	0	0	0	0	0	0	0	0	0	0	0	0	0	0.005	0	0	0	0	0	0	0	0	0	0	0
P96N	0	0	0	0	0	0	0	0	0	1.535	94.425	0	0.05	0	0	0	0	0.055	0	0	0	0	0.68	0	0	0	0	0	0	0	0	0	0	0	0	0	0	0	0	0	3.085	0	0	0	0	0	0	0	0
P119D	0	0	0	0	0	0	0	0	0	7.025	91.765	0	0.03	0	0	0	0	0	0	0	0	0.005	0.02	0	0	0	0	0	0	0	0	0	0.02	0	0	0	0	0	0	0	0	0	0	0	0	0	0.19	0	0
P118G	0	0	0	0	0	0	0	0	0	1.39	1.79	0	95.21	0	0	0	0	0	0	0	0	0	1	0.045	0	0.06	0	0	0	0	0	0	0	0	0	0	0	0	0	0	0	0	0	0	0	0	0	0	0
P72G	0	0	0	0	0	0	0	0	0	12.29	44.97	0	0.06	0	0	0	0	0	0	0	0	0	0	0	0	0	0	0	0	0	0	0	0	0	0	40.575	0	0	0	0	0.045	0	0	0	0	0	0	0	0
P97T	0	0	0	0	0	0	0	0	0	21.08	59.645	0	0.05	0	0	0	0	0	0	0	0	0	17.87	0.055	0	0.695	0	0	0	0	0	0	0	0	0	0	0	0	0	0	0.035	0	0	0	0	0	0	0	0
P83G	0	0	0	0	0	0	0	0	0	2.75	96.315	0	0.035	0	0	0	0	0	0	0	0	0	0	0	0	0	0	0	0	0	0	0	0	0	0	0.805	0	0	0	0	0	0	0	0	0	0	0	0	0
P76H	0	0	0	0	0	0	0	0	0	21.715	59.93	0	0.07	0	0	0	0	0	0	0	0	0	17.19	0	0	0	0	0	0	0	0	0	0	0	0	0	0	0	0	0	0	0	0	0	0	0	0	0	0
P63I	0	0	0	0	0	0	0	0	0	94.825	0.27	0	0.02	0	0	0	0	0	0	0	0	0	0.005	1.65	0	0	0	0	0	0	0	0	0	0	0	0	0	2.105	0	0	0	0	0	0	0	0	0	0	0
P111C	0	0	0	0	0	0	0	0	0	0	0.03	0	54.98	0	0	0	0	1.53	0	0	0	0	0	26.845	0	0	0	0	0	0	0	0	0	0	0	0	0	0	0	0	0	0	0	0	0	0	0	0	0
P111D	0	0	0	0	0	0	0	0	0	0	0	0	58.84	0	0	0	0	1.92	0	0	0	0	0	29.105	0	0	0	0	0	0	0	0	0	0	0	0	0	0	0	0	0	0	0	0	0	0	0	0	0
P111G	0	0	0	0	0	0	0	0	0	0	0	0	58.125	0	0	0	0	6.165	0	0	0	0	0	34.215	0	0.035	0	0	0	0	0	0	0	0	0	0	0	0	0	0	0	0	0	0	0	0	0	0	0
AP21	0	0	0	0	0	0	0	0	0	0	0	0	62.185	0	0	0	0	1.995	0	0	0	0	0	28.255	0	0	0	0	0	0	0	0	0	0	0	0	0	0	0	0	0	0	0	0	0	0	0	0	0
AP21C	0	0	0	0	0	0	0	0	0	0	0	0	59.195	0	0	0	0	6.815	0	0	0	0	0	33.24	0	0	0	0	0	0	0	0	0	0	0	0	0	0	0	0	0	0	0	0	0	0	0	0	0
AP21D	0	0	0	0	0	0	0	0	0	0	0	0	57.68	0	0	0	0	1.985	0	0	0	0	0	26.725	0	0	0	0	0	0	0	0	0	0	0	0	0	0	0	0	0	0	0	0	0	0	0	0	0
AP21E	0	0	0	0	0	0	0	0	0	0	0	0	61.785	0	0	0	0	1.49	0	0	0	0	0	24.46	0	0	0	0	0	0	0	0	0	0	0	0	0	0	0	0	0	0	0	0	0	0	0	0	0
AP1D	0	0	0	0	0	0	0	0	94.6	0.665	0.09	0	0.14	0	0	0	0	0	0	0	0	0	0.05	0	0	0.28	0	0	0	0	0	0	0	0	0	0	0.02	0	0	0	0	2.05	0	0	0	0	0	0	0
AP6I	0	0	0	0	0	0	0	0	0	0.19	0.12	0	0	0	0	0	0	0	0	0	0	0	0.16	0	0	2.465	0	0	0	0	0	0	0	0	0	0.44	0	0	0	0	0	0	0	0	0	0	29.615	0	0
AP6O	0	0	0	0	0	0	0	0	0	0.05	0.105	0	0	0	0	0	0	24.53	0	0	0	0	10.025	0	0	1.54	0	0	0	0	0	8.565	0.455	0	0	0.085	0	0	0	0	0	0	0	0	0	0	2.595	0	0
AP12B	0	0	0	0	0	0	0	0	0	0.09	0.11	0	0	0	0	0	0	0	0	0	0	0	13.78	0	0	0.19	0	0	0	0	0	0	0	0	0	70.695	0	0	0	0	0	0	0	0	0	0	0	0	0
P14C	0	0	0	0	0	0	0	0	0	0.045	0.045	0	0	0	0	0	0	0	0	0	0	0	91.705	0	0	0.005	0	0	0	0	0	0	0	0	0	0	0	5.455	0	0	0.93	0	0	0	0	0	0	0	0
P67J	0	0	0	0	0	0	0	0	0	13.695	12.265	0	0.025	0	0	0	0	0	0	0	0	0	45.335	0	0	25.795	0	0	0	0	0	0	0	0	0	2.75	0	0.09	0	0	0	0	0	0	0	0	0	0	0
AP1E	0.005	0	0	0	0	0	0	0	84.19	0.555	0.115	0	0.075	0	0	0	0	0	0	0.105	0	0	0.03	0	0	0	0	0	0	0	0	0	0	0	0	0	0.565	0	0	0	0	0	0	0	0	0	0	0.055	0
P10N	0	0	0	0	0	0	0	0	0	12.505	0.015	0	0	0	0	0	0	0	0	0	0	0	4.395	0	0	0.06	0	0	0	0	0	0	0	0	0	75.775	0	6.2	0	0	0.34	0	0	0	0	0	0	0	0
P10V	0	0	0	0	0	0	0	0	0	0	0	0	0	0	0	0	0	0	0	0	0	0.09	17.85	0	0	3.63	0	0	0	0	0	0	0	0	0	78.39	0	0	0	0	0	0	0	0	0	0	0	0	0
P11F	0	0	0	0	0	0	0	0	0	0.375	0.095	0	0.015	0	0	0	0	0	0	0	0	0	0.055	0.255	0	0	0	0	0	0	0	0	0	0	0	0	0	18.17	0	0	67.655	0	0	0	0	0	0	0	0
P110B	0	0	0	0	0	0	0	0	0	65.575	23.925	0	0.065	0	0	0	0	0	0	0	0	0	7.98	0.145	0	0	0	0	0	0	0	0	0	0	0	0	0	0	0	0	0.05	0	0	0	0	0	0	0	0
P112H	0	0	0	0	0	0	0	0	0	0.08	70.905	0	0.04	0	0	0	0	0	0	0	0	0	16.91	4.25	0	0	0	0	0	0	0	0	0	0	0	0	0	0	0	0	0.085	0	0	0	0	0	0	0	0
P18I	0	0	0	0	0	0	0	0	0	24.81	54.32	0	0.015	0	0	0	0	2.715	0	0	0	0	5.57	0	0	0.045	0	0	0	0	0	0	0	0	0	0	0	0	0	0	0	0	0	0	0	0	12.345	0	0
P18K	0	0	0	0	0	0.27	0	0	0	17.6	14.765	0	0.04	0	0	0	0	2.53	0	0	0	0.03	23.86	0	0	40.24	0	0.015	0	0	0	0	0	0	0	0	0	0	0	0	0	0	0	0	0	0	0.21	0	0
AP1F	0	0	0	0	0	0	0	0	12.92	0.265	0.035	0	0.04	0	0	0	0	0	0	0	0	0	0.04	0	0	86.65	0	0	0	0	0	0	0	0	0	0	0	0	0	0	0	0	0	0	0	0	0	0	0
P21D	0	0	0	0	0	0	0	0	0	47.34	0.075	0	0.025	0	0	0	0	0	0	0	0	0	1.335	0	0	49.62	0	0	0	0	0	0	0	0	0	0	0	0	0	0	0.295	0	0	0	0	0	0	0	0
P112N	0	0	0	0	0	0	0	0	0	4.675	89.64	0	0.025	0	0	0	0	0	0	0	0	0	5.575	0	0	0	0	0	0	0	0	0	0	0	0	0	0	0	0	0	0	0	0	0	0	0	0	0	0
P31Y	0	0	0	6.63	0	0	0	0.06	0	0.295	0.28	0	2.01	0	0	0	0	0	0	0	0	0	0.335	0	0	65.25	0	0	0	0.125	0.43	0	0	0	0	3.375	0	0	0	0	0	0	0	0	0	0.935	0	0	0
P33	0	0	0	0	0	0	0	0	0	29.895	0.105	0	0.01	0	0	0	0	0	0	0	0	0	69.545	0	0	0	0	0	0	0	0	0	0	0	0	0	0	0	0	0	0	0	0	0	0	0	0	0	0
P114H	0	0	0	0	0	0	0	0	0	1.61	88.61	0	0.025	0	0	0	0	0.615	0	0	0	0	6.29	0.145	0	0	0	0	0	0	0	0.01	0.02	0	0	0	0	0	0	0	0	0	0.035	0	0	0	1.205	0	0
P53G	0	0	0	0	0	0	0	0	0	96.5	0.24	0	0.045	0	0	0	0	0	0	0	0	0	0.015	0	0	0	0	0	0	0	0	0	0	0	0	0	0	0.53	0	0	0	0	0	0	0	0	0	0	0
AP1J	0	0	0	0	0	0	0	0	80.6	0.495	0.12	0	0.07	0	0	0	0	0	0	0	0	0	0.06	0	0	16.55	0	0	0	0	0	0	0	0	2.105	0	0	0	0	0	0	0	0	0	0	0	0	0	0
P53K	0	0	0	0	0	0	0	0	0	87.535	0.3	0	0.035	0	0	0	0	0	0	0	0	0	2.815	0.26	0	0.28	0	0	0	0.13	0	0	0	0	0.05	0	0	5.29	0	0	0	0	0	0	0	0	0	0	0
P53O	0	0	0	0	0	0	0	0	0	11.2	82.48	0	2.37	0	0	0	0	0	0	0	0	0.42	0.825	0.07	0	0	0	0	0	0	0	0	0	0	0	0.7	0	1.275	0	0	0.075	0	0	0	0	0	0	0	0
P55B	0	0	0	0	0	0	0	0	0	30.35	0.16	0	34.71	0	0	0	0	0	0	0	0	0	0	0	0	0	0	0	0	0	0	0	0	0	0	0	0	5.09	0	0	0	0	0	0	0	0	0	0	0.075
P55D	0	0	0	0	0	0	0	0	0	52.03	0.26	0	44.685	0	0	0	0	0	0	0	0	0	0.085	0.16	0	0	0	0	0	0	0	0	0	0	0	0	0	0.09	0	0	0	0	0	0	0	0	0	0	0
P55E	0	0	0	0	0	0	0	0	0	62.145	0.325	0	31.615	0	0	0	0	0	0	0	0	0	1.27	0.415	0	0	0	0	0	0	0	0	0	0	0	0	0	0.325	0	0	0	0	0	0	0	0	0	0	0
P55L	0	0	0	0	0	0	0	0	0	10.835	0.13	0	0.035	0	0	0	0	0	0	0	0	0	87.505	0	0	0.08	0	0	0	0	0	0	0	0	0	1.36	0	0	0	0	0	0	0	0	0	0	0	0	0
P55N	0	0	0	0	0	0	0	0	0	4.835	91.37	0	0.045	0	0	0	0	0	0	0	0	0	3.62	0	0	0	0	0	0	0	0	0	0	0	0	0.085	0	0	0	0	0	0	0	0	0	0	0	0	0
P64E	0	0	0	0	0	0	0	0	0	32.585	0.29	0	0.1	0	0	0	0	0	0	0	0	0	0	0	0	0	0	0	0	0	0	0	0	0	0	0	0	3.035	0	0	0	0	0	0	0	0	0	0	0
P64G	0	0	0	0	0	0	0	0	0	0.615	0.06	0	0	0	0	0	0	0	0	0	0	0	91.57	0	0	0	0	0	0	0	0	0	0	0	0	0	0	0	0	0	0	0	0	0	0	0	0	0	0
P118E	0	0	0	0	0	0	0	0	0	88.35	0.165	0	0.03	0	0	0	0	0	0	0	0	0	10.765	0.135	0	0.29	0	0	0	0	0	0	0	0	0	0	0	0	0	0	0	0	0	0	0	0	0	0	0
P64H	0	0	0	0	0	0	0	0	0	0.56	18.175	0	0.095	0	0	0	0	0	0	0	0	0	40.85	0	0	0	0	0	0	0	0	0	0	0	0	0	0	21.395	0	0	0	0	0	0	0	0	0	0	0
P64M	0	0	0	0	0	0	0	0	0	29.625	20.04	0	4.37	0	0	0	0.49	0	0	0	0	0	39.865	0.745	0	0	0	0	0	0	0	0	0	0	0	0	0	0	0	0	0	0	0	0	0	0	0	0	0
P64O	0	0	0	0	0	0	0	0	0	21.17	11.24	0	0.475	0	0	0	2.755	0	0	0	0	0.875	17.305	3.81	0	0	0	0	0	0	0	0	0	0	0	0	0	0	0	0	0	0	0	0	0	0	0	0	0
P76K	0	0	0	0	0	0	0	0	0	15.28	63.435	0	0.04	0	0	0	0	0	0	0	0	0	16.345	0	0	2.17	0	0	0	0	0	0	0	0	0	1.395	0	0	0	0	0	0	0	0	0	0	0	0	0
P81B	0	0	0	0	0	0	0	0	0	1.975	42.68	0	0.03	0	0	0	0	0	0	0	0	0	49.16	0	0	0	0	0	0	0	0	0	0	0	0	0	0	0.035	0	0	0	0	0	0	0	0	0	0	0
P115C	0	0	0	0	0	0	0	0	0	9.415	0.23	0	0	0	0	0	0	0	0	0	0	0	51.56	8.63	0	0	0	0	0	0	0	0	0	0	0	0	0	6.99	0	0	3.745	0	0	0	0	0	0	0	0
P81N	0	0	0	0	0	0	0	0.045	0	17.445	75.605	0	0.015	0	0	0	0	0	0	0	0	0.9	0.065	0.015	0	0	0	0	0	0.02	0	0.25	0.11	0	0	0.02	0	0	0	0	5.395	0	0	0	0	0	0	0	0
AP2D	0	0	0	0	0	0	0	0	0	0.105	0.08	0	0	0	0	0	0	0	0	0	0	0	88.7	0	0	0.215	0	0	0	0	0	0	0	0	2.79	0	0	0	0	0	0	0	0	0	0	0	0	0	0
P106H	0	0	0	0	0	0	0	0	0	16.115	81.21	0	0	0	0	0	0	0	0	0	0	0	0.26	0	0	0.625	0	0	0	0	0	0	0	0	0	0	0	0	0	0	0	0	0	0	0	0	0	0	0
P86J	0	0	0	0	0	0	0	0	0	13.775	72.145	0	0.015	0	0	0	0	0.3	0	0	0	0.03	0.34	1.15	0	9.97	0	0	0	0	0	0	0	0	0	0	0	0	0	0	0	0	0	0	0	0	0	0	0
P86L	0	0	0	0	0	0	0.03	0	0	19.075	65.445	0	0	0	0	0	0	0	0	0	0	0	0.02	0	0	0.065	0	0	0	0	0	0	0	0	0	0	0	0	0	0	0	0	0	0	0	0	0	0	0
P107B	0	0	0	0	0	0	0	0	0	0.025	0.06	0	0	0	0	0	0	0	0	0	0	0	0	0	0	99.22	0	0	0	0	0	0	0	0	0	0	0	0	0	0	0	0	0	0	0	0	0	0.075	0
P91E	0	0	0	0	0	0	0	0	0	11.785	77.3	0	0.02	0	0	0	0	0	0	0	0	0	0	0	0	10.035	0	0	0	0	0	0	0	0	0	0	0	0	0	0	0	0	0	0	0	0	0	0	0
P91K	0	0	0	0	0	0	0	0	0	60.06	0.24	0	0.07	0	0	0	0	0	0	0	0	0	0	0	0	37.74	0	0	0	0	0	0	0	0	0	0	0	0.385	0	0	0	0	0	0	0	0	0	0	0
P91N	0	0	0	0	0	0	0	0	0	10.94	85.345	0	0.075	0	0	0	0	0.085	0	0	0	0	0.085	0	0	3.41	0	0	0	0	0	0	0	0	0	0	0	0	0	0	0	0	0	0	0	0	0	0	0
P109D	0	0	0	0	0	0	0	0	0	0.715	3.655	0	0	0	0	0	0	0	0	0	0	0	83.56	4.88	0	1.49	0	0	0	0	0	0	0	0	0	0	0	0.05	0	0	0	0	0	0	0	0	0.365	0	0
AP5B	0	0	0	0	0	0	0	0	0	0.06	0.035	0	0.03	0	0	0	0	0	0	0	0	0	88.01	0	0	0.02	0	0	0	0	0	0	0	0	0	0	0	0	0	0	0	0	0	0	0	0	0	0	0
P96G	0	0	0	0	0	0	0	0	0	1.885	95.54	0	0.545	0	0	0	0	0	0	0	0	0	0	0	0	0.345	0	0	0	0	0	0	0	0	0	0	0	0	0	0	0	0	0	0	0	0	0	0	0
P96M	0	0	0	0	0	0	0	0	0	1.62	97.97	0	0.02	0	0	0	0	0.26	0	0	0	0	0	0	0	0.015	0	0	0	0	0	0	0	0	0	0	0	0	0	0	0	0	0	0	0	0	0	0	0
P110P	0	0	0	0	0	0	0	0	0	0.385	76.535	0	0	0	0	0	0	0	0	0	0	0	16.17	0.02	0	4.195	0	0	0	0	0	0	0	0	0	0	0	0	0	0	0	0	0	0	0	0	0	0	0
P98C	0	0	0	0	0	0	0	0	0	4.265	90.88	0	0.065	0	0	0	0	0	0	0	0	0	0.03	0	0	0.035	0	0	0	0	0	0	0	0	0	0	0	0	0	0	0.03	0	0	0	0	0	0	0	0
P98N	0	0	0	0	0	0	0	0	0	17.755	53.12	0	0	0	0	0	0	0	0	0	0	0	19.535	0.16	0	8.79	0	0	0	0	0	0	0	0	0	0	0	0	0	0	0.06	0	0	0	0	0	0	0	0
P10T	0	0	0	0	0	0	0	0	0	0.03	0.165	0	0	0	0	0	0	0	0	0	0	11.46	10.835	0	0	65.185	0	0	0	0	0	0	0.045	0	0	11.54	0	0	0	0	0	0	0	0	0	0	0	0	0
P104K	0	0	0	0	0	0	0	0	0	11.27	87.065	0	0	0	0	0	0	0	0	0	0	0	1.405	0.035	0	0	0	0	0	0.04	0	0	0	0	0	0	0	0.09	0	0	0.075	0	0	0	0	0	0	0	0
P104L	0	0	0	0	0	0	0	0	0	10.34	82.31	0	0.03	0	0	0	0	0	0	0	0	0	6.29	0.015	0	0	0	0	0	0	0	0	0.055	0	0	0	0	0	0	0	0.96	0	0	0	0	0	0	0	0
AP5H	0	0	0	0	0	0	0	0	0	0.03	0.02	0	0.03	0	0	0	0	0	0	0	0	34.59	54.69	0	0	0.025	0	0	0	0	0	0	9.685	0	0	0	0	0	0	0	0	0	0	0	0	0	0	0	0
P105E	0	0	0	0	0	0	0	0	0	38.16	15.965	0	0.005	0	0	0	0	0	0	0	0	0	14.015	0	0	0.015	0	0	0	0	0	0	0.09	0	0	0	0	0	0	0	0	0	0	0	0	0	0	0	0
P105I	0	0	0	0	0	0	0	0	0	93.31	1.475	0	0.005	0	0	0	0	0	0	0	0	0	0.1	0	0	0.03	0	0	0	0	0	0	0	0	0	0	0	0	0	0	0	0	0	0	0	0	0	0	0
P105L	0	0	0	0	0	0	0	0	0	0.03	9.385	0	0	0	0	0	0	0	0	0	0	0	1.155	0	0	89.045	0	0	0	0	0	0	0.34	0	0	0	0	0	0	0	0	0	0	0	0	0	0	0	0
P115M	0	0	0	0	0	0	0	0	0	12.255	85.065	0	0.02	0	0	0	0	0	0	0	0	0	2.205	0	0	0	0	0	0	0	0	0	0	0	0	0	0	0	0	0	0.1	0	0	0	0	0	0	0	0
P108K	0	0	0	0	0	0	0	0	0	2.06	88.23	0	0.08	0	0	0	0	0	0	0	0	0	9.215	0.06	0	0.065	0	0	0	0	0	0	0	0	0	0	0	0.015	0	0	0	0	0	0	0	0	0.025	0	0
P108M	0	0	0	0	0	0	0	0	0	5.295	85.315	0	0.02	0	0	0	0	0	0	0	0	0	9.135	0.025	0	0.14	0	0	0	0	0	0	0	0	0	0	0	0	0	0	0	0	0	0	0	0	0.01	0	0
AP5I	0	0	0	0	0	0	0	0	0	0.06	0.025	0	0	0	0	0	0	0	0	0	0	47.465	42.59	3.165	0	2.695	0	0	0	0	0	0.135	3.13	0	0	0.03	0	0	0	0	0	0	0	0	0	0	0	0	0
P9P	0	0	0	0	0	0	0	0	0	1.36	50.575	0	0.085	0	0	0	0	0	0	0	0	0	0.015	0	0	0	0	0	0	0	0	0	0	0	0	0	0	0	0	0	35.215	0	0	0	0	0	0	0	0
P21A	0	0	0	0	0	0	0	0	0	53.495	0.07	0	0.045	0	0	0	0	0	0	0	0	0	0	0	0	39.8	0	0	0	0	0	0	0	0	0	0	0	0	0	0	0	0	0	0	0	0	0	0	0
P51P	0	0	0	0.345	0	0	0	0	0	5.795	16.875	0	72.09	0	1.16	0	0	0	0	0	0	0	0	0	0	3.325	0	0	0	0	0	0	0	0	0	0	0	0	0	0	0	0	0	0	0	0	0	0	0
P59E	0	0	0	0	0	0	0	0	0	70.6	0.055	0	0.01	0	0	0	0	0	0	0	0	0.085	0.48	0	0	0	0	0	0	0	0	0	0	0	0	28.045	0	0.08	0	0	0	0	0	0	0	0	0.645	0	0
P66C	0	0	0	0	0	0	0	0	0	2.39	0.015	0	0	0	0	0	0	0	0	0	0	0	0	0	0	0	0	0	0	0	0	0	0	0	0	0	0	0.065	0	0	0	0	0	0	0	0	0	0	0.07
P33E	0	0	0	0	0	0	0	0	0	47.47	0.075	0	0	0	0	0	0	0	0	0	0	0	27.975	0	0	3.28	0	0	0	0	0	0	0	0	0	0	0	0	0	0	3.25	0	0	0	0	0	0	0	0
P60F	0	0	0	0	0	0	0	0	0	1.015	0	0	0	0	0	0	0	0	0	0	0	0	81.47	0	0	0	0	0	0	0	0	0	0	0	0	0	0	9.055	0	0	0	0	0	0	0	0	0	0	0
P60I	0	0	0	0	0	0	0	0	0	89.85	0.075	0	0	0	0	0	0	0	0	0	0	0	1.44	0	0	2.92	0	0	0	0	0	0	0	0	0	0	0	0	0	0	0	0	0	0	0	0	3.615	0	0
P60K	0	0	0	0	0	0	0	0	0	79.255	0.055	0	0.03	0	0	0	0	0	0	0	0	0.14	7.205	0	0	0	0	0	0	0	0	0	0	0	0	0	0	0.255	0	0	0	0	0	0	0	0	1.44	0	0
P63C	0	0	0	0	0	0	0	0	0	77.765	0.045	0	0.025	0	0	0	0	0	0	0	0	0	0	0	0	0	0	0	0	0	0	0	0	0	0	0	0	12.485	0	0	0	0	0	0	0	0	0	0.04	0.075
P63N	0	0	0	0	0	0	0	0	0	24.38	40.575	0.135	5.125	0	0	0	2.94	0	0	0	0	8.155	11.555	4.445	0	0	0	0	0	0	0	0	0	0	0	0	0	0	0	0	0	0	0	0	0	0	0	0	0
P65C	0	0	0	0	0	0	0	0	0	43.85	0.025	0	0	0	0	0	0	0	0	0	0	0	0	0	0	0	0	0	0	0	0	0	0	0	0	0	0	29.535	0	0	0	0	0	0	0	0	0	0	0.125
P65H	0	0	0	0	0	0	0	0	0	72.49	0.135	0	0	0	0	0	0	0	0	0	0	0	23.62	0	0	0.12	0	0	0	0	0	0	0	0	0	1.075	0	1.555	0	0	0	0	0	0	0	0	0	0	0
P65J	0	0	0	0	0	0	0	0	0	89.74	0.155	0	0.04	0	0	0	0	0	0	0	0	0	3.625	0	0	0	0	0	0	0	0	0	0	0	0	0.095	0	0.09	0	0	0	0	0	0	0	0	0	0	0
P65N	0	0	0	0	0	0	0	0	0	19.895	33.5	0	9.665	0	0	0	13.67	17.69	0	0	0	0	3.235	0.47	0	0	0	0	0	0	0	0	0	0	0	0	0	0	0	0	0	0	0	0	0	0	0	0	0
P65Q	0	0	0	0	0	0	0	0	0	35.34	30.745	0.085	6.4	0	0	0	1.125	7.78	0	0	0	0	1.56	1.49	0	0	0	0	0	0	0	0	0	1.465	0	0	0	0	0	0	0	0	0	0	0	0	0	0	0
P33J	0	0	0	0	0	0	0	0	0	10.195	41.24	0	0.03	0	0	0	0	0	0	0	0	0	13.375	0	0	0	0	0	0	0	0	0.07	8.435	0	0	0	0	0	0	0	0.05	0	0	0	0	0	0	0	0.015
P68B	0	0	0	0	0	0	0	0	0	69.25	0.13	0	0.035	0	0	0	0	0	0	0	0	0	0	0	0	0.115	0	0	0	0	0	0	0	0	0	0	0	0.12	0	0	0	0	0	0	0	0	0	0	0.115
P68E	0	0	0	0	0	0	0	0	0	68.465	0.135	0	0	0	0	0	0	0	0	0	0	0	0	2.015	0	11.2	0	0	0	0	0	0	0	0	0	0	0	17.35	0	0	0	0	0	0	0	0	0	0	0
P68I.1	0	0	0	0	0	0	0	0	0	35.985	62.175	0	0.005	0	0	0	0	0	0	0	0	0	0	0.005	0	0.18	0	0	0	0	0	0	0	0	0	0	0	0.775	0	0	0	0	0	0	0	0	0	0	0
P61C	0	0	0	0	0	0	0	0	0	5.305	0.13	0	0.045	0	0	0	0	0	0	0	0	0	0.125	35.055	0	2.84	0	0	0	0	0	0	0	0	0	0	0	5.105	0	0	0	0	0	0	0	0	0	0	0
P69A	0	0	0	0	0	0	0	0	0	82.07	0.14	0	0	0	0	0	0	0	0	0	0	0	0.225	0	0	0.47	0	0	0	0	0	0	0	0	0	0	0	0	0	0	0	0	0	0	0	0	0	0	0.015
P69C	0	0	0	0	0	0	0	0	0	92.305	0.125	0	0.035	0	0	0	0	0	0	0	0	0	5.315	0	0	0	0	0	0	0	0	0	0	0	0	0	0	0	0	0	0	0	0	0	0	0	0	0	0
P69E	0	0	0	0	0	0	0	0	0	93.545	0.15	0	0.02	0	0	0	0	0	0	0	0	0	4.78	0	0	0	0	0	0	0	0	0	0	0	0	0	0	0.025	0	0	0	0	0	0	0	0	0	0	0
P69I	0	0	0	0	0	0	0	0	0	57.575	0.075	8.395	6.93	0	0	0	0	0	0	0	0	3.27	0.185	0	0	0	0	0	0	0	0	0	0	0	0	0	0	0	0	0	4.18	0	0	0	0	0	0	0	0
P70H	0	0	0	0	0	0	0	0	0	52.975	0.345	0	0.05	0	0	0	0	0	0	0	0	0	35.55	0	0	2.585	0	0	0	0	0	0.025	0.195	0	0	0	0	0	0	0	0	0	0	0	0	0	0	0	0
P70M	0	0	0	0	0	0	0	0	0	48.155	9.99	26.14	0.065	0	0	0	0.4	3.65	0	0	0	0.525	5.425	0.2	0	1.455	0	0	0	0	0	0	0	1.04	0	0	0	0	0	0	0.27	0	0	0	0	0	0	0	0
P71G	0	0	0	0	0	0	0	0	0	80.785	0.175	0	6.89	0	0	0	0	0	0	0	0	0	0	0.025	0	0	0	0	0	0	0	0	0	0	0	0	0	0	0	0	0	0	0	0	0	0	0	0	0
P71N	0	0	0	0	0	0	0	0	0	11.13	75.45	0	1.225	0	0	0	0	0	0	0	0	0	0.095	1.325	0	6.905	0	0	0	0	0	0	0	0	0	3.78	0	0	0	0	0	0	0	0	0	0	0	0	0
P71O	0	0	0	0	0	0	0	0	0	1.775	73.175	0	8.655	0	0	0	0	0.265	0	0	0	0	0.135	0	0	7.77	0	0	0	0	0	0	0	0.135	0	7.945	0	0	0	0	0	0	0	0	0	0	0	0	0
P42H	0	0	0	0	0	0	0	0	0	38.17	0.075	0	4.535	0	0	0	0	0.13	0	0	0	0	0	0	0	44.815	0.095	0	0	0	0	0	0	0	0	0	0	3.295	0	0	0	0	0	0.045	0	0	0	0	0
P74B	0	0	0	0	0	0	0	0	0	1.265	0.05	0	0	0	0	0	0	0	0	0	0	0	0	0	0	0	0	0	0	0	0	0	0	0	0	0	0	0.04	0	0	0	0	0	0	0	0	0	0	0.05
P74D	0	0	0	0	0	0	0	0	0	11.66	72.3	0	0.07	0	0	0	0	0.015	0	0	0	0	1.475	0	0	12.4	0.01	0	0	0	0	0	0	0	0	0.05	0	0.05	0	0	0	0	0	0	0	0	0	0	0
P74F	0	0	0	0	0	0	0	0	0	2.06	54.905	0	0.02	0	0	0	0	0	0	0	0	0	10.235	0	0	27.795	0.045	0	0	0	0	0	0	0	0	0	0	0.52	0	0	0	0	0	0	0	0	0	0	0
P74H	0	0	0	0	0	0	0	0	0	19.495	69.24	0	0.03	0	0	0	0	0	0	0	0	2.47	0.08	0	0	2.175	0	0	0	0	0	0	0	0	0	0	0	0	0	0	0	0	0	0	0	0	0.035	0	0
P75B	0	0	0	0	0	0	0	0	0	53.47	0.14	0	0	0	0	0	0	0	0	0	0	0	1.225	0	0	0	0	0	0	0	0	0	0	0	0	0	0	0.215	0	0	0	0	0	0	0	0	0	0	0.035
P66D	0	0	0	0	0	0	0	0	0	7.73	0.025	0	0.005	0	0	0	0	0	0	0	0	0	0	0	0	0	0	0	0	0	0	0	0	0	0	0	0	0.205	0	0	0	0	0	0	0	0	0	0	0.055
P75D	0	0	0	0	0	0	0	0	0	12.565	86.565	0	0.015	0	0	0	0	0	0	0	0	0	0.025	0	0	0	0	0	0	0	0	0	0	0	0	0	0	0	0	0	0	0	0	0	0	0	0	0	0
P75K	0	0	0	0	0	0	0	0	0	11.075	68.61	0	0.42	0	0	0	0	0	0	0	0	0	9.81	0	0	10	0	0	0	0	0	0	0	0	0	0	0	0	0	0	0	0	0	0	0	0	0	0	0
P75M	0	0	0	0	0	0	0	0	0	15.54	70.905	0	1.045	0	0	0	0	0	0	0	0	7.93	1.62	0	0	1.715	0	0	0	0	0	0	0	0	0	0	0	0	0	0	0	0	0	0	0	0	0	0	0
P42I	0	0	0	0	0	0	0	0	0	47.24	0.26	0	29.915	0	0	0	0	0	0	0	0	0.545	0.215	0.105	0	16.8	0.03	0	0	0	0	0	0	0	0	0	0	0.32	0	0	0	0	0	0	0	0	0	0	0
P76B	0	0	0	0	0	0	0	0	0	6.78	0.105	0	0	0	0	0	0	0	0	0	0	0	2.35	0	0	0	0	0	0	0	0	0	0	0	0	0	0	0.04	0	0	0	0	0	0	0	0	0.04	0	0.28
P76E	0	0	0	0	0	0	0	0	0	46.37	46.01	0	0.015	0	0	0	0	0	0	0	0	0	2.635	0	0	0	0	0	0	0	0	0	0	0	0	0	0	0	0	0	0	0	0	0	0	0	0	0	0
P76N	0	0	0	0	0	0	0	0	0	8.765	79.33	0.05	0.02	0	0	0	0	0	0	0	0	0	9.96	0	0	1.18	0	0	0	0	0	0	0	0	0	0	0	0.05	0	0	0	0	0	0	0	0	0	0	0
P76P	0	0	0	0	0	0	0	0	0	6.61	80.18	0	0.12	0	0	0	0	2.16	0	0	0	0.145	2.205	0	0	5.045	0	0	0	0.025	0	0.035	0	0	0	0	0	0	0	0	0	0	0	0	0	0	0	0	0
P50H	0	0	0	0	0	0	0	0	0	47.815	0.155	0	0.01	0	0	0	0	0	0	0	0	0	49.805	0	0	0	0	0	0	0	0	0	0	0	0	0	0	0.44	0	0	0	0	0	0	0	0	0	0	0
P77H	0	0	0	0	0	0	0	0	0	73.955	0.115	0	0.56	0	0	0	0	0	0	0	0	0.06	0.035	0	0	7.195	0	0	0	0	0	0	0	0	0	0	0	0.2	0	0	11.55	0	0	0	0	0	0	0	0
P66J	0	0	0	0	0	0	0	0	0	4.04	58.3	0	0	0	0	0	0	0	0	0	0	0	6.58	0	0	27.28	0.035	0	0	0	0	0	0	0	0	3.49	0	0.04	0	0	0	0	0	0	0	0	0	0	0
P66M	0	0	0	0	0	0	0	0	0	34.61	54.475	0.035	3.145	0	0	0	0	0	0	0	0	0.04	1.75	1.12	0	0.31	0	0	0	0	0	0	0	0	0	3.985	0	0	0	0	0	0.175	0	0	0	0	0.05	0	0
P77O	0	0	0	0	0	0	0	0.08	0	10.445	72.655	0	0.18	0	0	0	0	0	0	0	0	5.235	0.65	0	0	1.445	0	0	0	0	0	0	0	0	0	0	0	0	0	0	8.89	0	0.025	0	0	0	0.205	0	0
P79B	0	0	0	0	0	0	0	0	0	0.8	0.115	0	0	0	0	0	0	0	0	0	0	0	0	0	0	0	0	0	0	0	0	0	0	0	0	0	0	8.81	0	0	0	0	0	0	0	0	0	0	0.075
P79G	0	0	0	0	0	0	0	0	0	6.105	91.56	0	0.03	0	0	0	0	0.21	0	0	0	1.065	0.29	0	0	0	0	0	0	0	0	0	0	0	0	0	0	0	0	0	0.49	0	0	0	0	0	0	0	0
P79J	0	0	0	0	0	0	0	0	0	14.58	31.365	0	0.015	0	0	0	0	0.035	0	0	0	10.175	1.66	0	0	0.29	0	0	0	0	0	0	0	0	0	0	0	0	0	0	38.715	0	0	0	0	0	0	0	0
P80A	0	0	0	0	0	0	0	0	0	1.995	0.065	0	0	0	0	0	0	0	0	0	0	0	0	0	0	0	0	0	0	0	0	0	0	0	0	0	0	0.175	0	0	0	0	0	0	0	0	0	0	0
P80B	0	0	0	0	0	0	0	0	0	10.22	66.175	0	0.01	0	0	0	0	0	0	0	0	0	0	0	0	0.025	0	0	0	0	0	0	0	0	0.09	11.7	0	0.1	0	0	0	0	0	0	0	0	4.55	0	0
P80D	0	0	0	0	0	0	0	0	0	14.04	44.85	0	0	0	0	0	0	0	0	0	0	0	0	0	0	0.015	0	0	0	0	0	0	0	0	0.015	27.33	0	0	0	0	0	0	0	0	0	0	0.375	0	0
P80J	0	0	0	0	0	0	0	0	0	14.145	73.715	0	0.01	0	0	0	0	0	0	0	0	8.245	0.5	0	0	0	0	0	0	0	0	0	0	0	0	2.545	0	0	0	0	0.625	0	0	0	0	0	0.025	0	0
P80L	0	0	0	0	0	0	0	0	0	6.79	77.795	0	0.025	0	0	0	0	0	0	0	0	7.18	0.435	0.015	0	0	0	0	0	0	0	0	0	0	0	3.72	0	0	0	0	2.565	0	0	0	0	0	0.765	0	0
P85B	0	0	0	0	0	0	0	0	0	0.205	70.75	0	0	0	0	0	0	0	0	0	0	0	0	27.04	0	0	0	0	0	0	0	0	0	0	0	0	0	0.01	0	0	0	0	0	0	0	0	0	0	0
P85D	0	0	0	0	0	0	0	0	0	0.12	69.34	0	0	0	0	0	0	0	0	0	0	0	0	27.065	0	0	0	0	0	0	0	0	0	0	0	0	0	0	0	0	0	0	0	0	0	0	0	0	0
P51J	0	0	0	0	0	0	0	0	0	93.44	0.105	0	0.06	0	0	0	0	0	0	0	0	0	0	0	0	0	0	0	0	0	0	0	0	0	0	0	0	0	0	0	0	0	0	0	0	0	0	0	0
P85E	0	0	0	0	0	0	0	0	0	0.745	36.695	0	0	0	0	0	0	0	0	0	0	0	0	59.84	0	0.295	0	0	0	0	0	0	0	0	0	0	0	0	0	0	0	0	0	0	0	0	0	0	0
P85H	0	1.23	0	2.655	0	0	0	0	0	5.22	72.8	0.415	0.84	1.64	0	0	0	0	0	0	0	0	1.105	0.87	0	2.85	0	0	0	0	0	0	0	0.105	0	0	0	0	0	0	0.04	0	0.045	0	0	0	0.235	0	0
P62F	0	0	0	0	0	0	0	0	0	93.17	0.22	0	0.02	0	0	0	0	0	0	0	0	0	0	0	0	0	0	0	0	0	0	0	0	0	0	0	0	0	0	0	0.505	0	0	0	0	0	0	0	0
P62H	0	0	0	0	0	0	0	0	0	89.85	0.15	0	0.035	0	0	0	0	0	0	0	0	0	0.36	0	0	0	0	0	0	0	0	0	0	0	0	0	0	3.05	0	0	0.63	0	0	0	0	0	0	0	0
P62L	0	0	0	0	0	0	0	0	0	51.12	0.165	0	24.835	0	0	0	0	0	0	0	0	6.125	1.215	0.025	0	7.22	0	0	0	0	0	0	0	0	0	0	0	0.01	0	0	2.095	0	0	0	0	0	0	0	0
P46	0	0	0	0	0	0	0	0	0	81.695	0.18	0	0.01	0	0	0	0	0	0	0	0	0	0.025	0	0	0	0	0	0	0	0	0	0	0	0	0	0	0.03	0	0	0	0	0	0	0	0	0	0	0
P46E	0	0	0	0	0	0	0	0	0	81.57	0.1	0	0.02	0	0	0	0	1.07	0	0	0	0	0.035	0	0	0	0	0	0	0	0	0	0	0	0	0	0	0	0	0	0	0	0	0	0	0	0	0	0
P50L	0	0	0	0	0	0	0	0	0	58.325	0.12	0	0.085	0	0	0	0	0.795	0	0	0	0	1.595	0	0	0.02	0	0	0	0	0	0	0	0	0	34.755	0	3.775	0	0	0	0	0	0	0	0	0.355	0	0
P48C	0	0	0	0	0	0	0	0	0	62.42	0.14	0	0.04	0	0	0	0	0	0	0	0	0	0	0	0	37.24	0	0	0	0	0	0	0	0	0	0	0	0.055	0	0	0	0	0	0	0	0	0	0	0
P51K	0	0	0	0	0	0	0	0	0	99	0.11	0	0.04	0	0	0	0	0	0	0	0	0	0	0	0	0	0	0	0	0	0	0	0	0	0	0	0	0	0	0	0	0	0	0	0	0	0	0	0
P48K	0	0	0	0	0	0	0	0	0	96.93	0.16	0	0.035	0	0	0	0	0	0	0	0	0	0	0	0	1.06	0	0	0	0	0	0	0	0	0	0	0	1.63	0	0	0	0	0	0	0	0	0	0	0
P48P	0	0	0	0	0	0	0	0	0	52.805	0.09	0	41.375	0	0	0	0	0	0	0	0	0	0.02	0	0	0.865	0	0	0	0	0	0	0.01	0	0	0	0	4.62	0	0	0	0	0	0	0	0	0.21	0	0
Mock.2	0	0	0	0	0.13	0	0	0	0	0.16	0.03	0	0.08	0	0	0	0	0	0	0	0	0	3.31	0	0	3.855	0.03	0	0	0	0	0	0	0	0	0	0	0	0	0	0	0	0	0	0	0	9.415	0	0
P51O	0	0	0	0	0	0	0	0	0	86.795	0.11	0	5.495	0	0	0	0	0	0	0	0	2.865	0.915	1.19	0	0	0	0	0	0.105	0	0	0	0	0	0	0	0	0	0	0	0	0	0	0	0	0	0	0
P57E	0	0	0	0	0	0	0	0	0	1.085	0.055	0	0	0	0	0	0	0	0	0	0	0	0.02	17.4	0	0	0	0	0	0	0	0	0	0	0	0	0	0	0	0	0	0	0	0	0	0	0	0	0.045
AP28C	0	0	0	0	0	0	0	0	0	0.12	0.115	0	0	0	0	0	0	0	0	0	0	0	0	0	0	93.645	0	0	0	0	0	0	0	0	0	0	0	0	0	0	0	0	0	0	0	0	0	0	0
P45C	0	0	0	0	0	0	0	0	0	15.505	0.045	0	0	0	0	0	0	0	0	0	0	0	0.025	0	0	0	0	0	0	0	0	0	0	0	0	0	0	74.945	0	0	0	0	0	0	0	0	0	0	0
P58H	0	0	0	0	0	0	0	0	0	6.625	0	0	0	0	0	0	0	0	0	0	0	0	0.105	0	0	0	0	0	0	0	0	0	0	0	0	0	0	0	0	0	0	0	0	0	0	0	0	0	0.04
P103A	0	0	0	0	0	0	0	0	0	0.565	0.04	0	0	0	0	0	0	0	0	0	0	0	61.025	0	0	0	0	0	0	0	0	0	0	0	0	0	0	0.115	0	0	0	0	0	0	0	0	0	0	0
P45H	0	0	0	0	0	0	0	0	0	61.8	0.045	0	0.94	0	0	0	0	0	0	0	0	0	0.035	1.175	0	0.01	0	0	0	0	0	0	0	0	0	0	0	12.52	0	0	0	0	0	0	0	0	22.67	0	0
P56D	0	0	0	0	0	0	0	0	0	71.125	0.09	0	0	0	0	0	0	0	0	0	0	0	0.76	12.47	0	0	0	0	0	0	0	0	0	0	0	0	0	7.93	0	0	0	0	0	0	0	0	0	0	0
AP10E	0	0	0	0	0	0	0	0	0	0.115	0	0	0	0	0	0	0	4.26	0	0	0	0	53.705	0	0	0.07	0	0	0	0	0	0	0	0	0	41.755	0	0	0	0	0	0	0	0	0	0	0	0	0
AP26A	0	0	0	0	0	0	0	0	0	0.025	0.03	0	0	0	0	0	0	20.945	0	0	0	0.07	69.905	0	0	0	0	0	0	0	0	0	0	0	0	0	0	0	0	0	0	0	1.21	0	0	0	0.08	0	0
P25S	0	0	0	0	0	0	0	0	0	37.71	0.09	0	26.845	0	0	0	0	0	0	0	0	26.01	0.54	0	0	0	0	0	0	0	0	0	0	4.44	0	0	0	0.05	0	0	3.24	0	0	0	0	0	0	0	0
P47M	0	0	0	0	0	0	0	0	0	60.7	0.135	0	10.17	0	0	0	0	0	0	0	0	0	7.695	0	0	0.415	0	0	0	0	0	0	0	0	0	0	0	0	0	0	0	0	0	0	0	0	0	0	0.045
P57M	0	0	0	0	0	0	0	0	0	27.395	7.915	0	0	0	0	0	0	0	0	0	0	0	2.785	0.62	0	42.395	0	0	0	0	0	0	0	0	0	18.225	0	0	0	0	0	0	0	0	0	0	0	0	0
AP8B	0	0	0	0	0	0	0	0	0	0.07	0	0	0	0	0	0	0	0	0	0	0	1.57	68.15	0	0	0	0	0	0	0	0	0.17	12.545	0	0	0	0	0	0	0	0	0	0	0	0	0	0	0	0
P39C	0	0	0	0	0	0	0	0	0	74.36	0.065	0	0.015	0	0	0	0	0	0	0.02	0	0	0.16	0	0	0.005	0	0	0	0	0	0	0	0	0	0	0	0.07	0	0	0.375	0	0	0	0	0	0	0	0
AP9C	0	0	0	0	0	0	0	0	0	0.06	0.035	0	0	0	0	0	0	0	0	0	0	0.055	95.295	0	0	0	0	0	0	0	0	0	0	0	0	0	0	0	0	0	0	0	0	0	0	0	0	0	0
P24B	0	0	0	0	0	0	0	0	0	2.48	0.055	0	0	0	0	0	0	0	0	0	0.2	0	0.775	0	0	0	0	0	0	0	0	0	0	0	0	0.005	0	0	0	0	0	0	0	0	0	0	0.57	0	0
P114B	0	0	0	0	0	0	0	0	0	14.675	62.385	0	0	0	0	0	0	0	0	0	0	0	16.475	0.015	0	0.015	0	0	0	0	0	0	0	0	0	0	0	2.7	0	0	0	0	0	0	0	0	3.035	0	0
AP19E	0	0	0	0	0	0	0	0	0	0.55	0.145	0	0	0	0	0	0	0	0	0	0	0	0.09	0	0	48.26	0	0	0	0	0	0	0	0	0	50.865	0	0	0	0	0	0	0	0	0	0	0	0	0
AP3C	0	0	0	0	0	0	0	0	0	0.15	0.1	0	0	0	0	0	0	0	0	0	0	0	99.72	0	0	0	0	0	0	0	0	0	0	0	0	0	0	0	0	0	0	0	0	0	0	0	0	0	0
P25O	0	0	0	0	0	0	0	0	0	10.535	0.075	0	0	0	0	0	0	0	0	0	0	0	0.015	0	0	0	0	0	0	0	0	0	0	0	0	0	0	0.09	0	0	0	0	0	0	0	0	0	0	0.065
P73C	0	0	0	0	0	0	0	0	0	5.995	5.34	0	0	0	0	0	0	0	0	0	0	0	0.035	0	0	0	0	0	0	0	0	0	0	0	0	0	0	9.95	0	0	0	0	0	0	0	0	0	0	0.05
P72D	0	0	0	0	0	0	0	0	0	6.305	8.835	0	0	0	0	0	0	0	0	0	0	0	0.02	0	0	0.01	0	0	0	0	0	0	0	0	0	0	0	0	0	0	0	0	0	0	0	0	0	0	0.02
P58K	0	0	0	0	0	0	0	0	0	0.42	0	0	0	0	0	0	0	0	0	0	0	0	86.875	0	0	3.87	0	0	0	0	0	0	0	0	0	0	0	0	0	0	0	0	0	0	0	0	0	0	0
AP6B	0	0	0	0	0	0	0	0	0	0.045	0.01	0	0	0	0	0	0	0	0	0	0	0	0.095	0	0	0	0	0	0	0	0	0	0	0	0	0	0	0	0	0	0	0	0	0	0	0	0.15	0	0.15
P41	0	0	0	0	0	0	0	0	0	1.275	0.065	0	0	0	0	0	0	0	0	0.045	0	0	0.005	0	0	10.33	0	0	0	0	0	0	0	0	0	0	0	0	0	0	0	0	0	0	0	0	0	0	0.11
AP10A	0	0	0	0	0	0	0	0	0	0.095	0.11	0	0	0	0	0	0	0	0	0	0	0	0.16	0	0	0	0	0	0	0	0	0	0	0	0	0	0	0	0	0	0	0	0	0	0	0	0.065	0	0
P83B	0	0	0	0	0	0	0	0	0	1	0.02	0	0	0	0	0	0	0	0	0	0	0	46.69	0	0	0.035	0	0	0	0	0	0	0	0	0	51.72	0	0	0	0	0	0	0	0	0	0	0	0	0
AP17A	0	0	0	0	0	0	0	0	0	0.1	0.075	0	0	0	0	0	0	0	0	0	0	0	86.065	0	0	0.035	0	0	0	0	0	0	0	0	0	0	0	0	0	0	0	0	0	0	0	0	0	0	0.035
P119B	0	0	0	0	0	0	0	0	0	10.86	81.195	0	0	0	0	0	0	0	0	0	0	0	0.045	0	0	0	0	0	0	0.005	0	0	0	0	0	0	0	0	0	0	0	0	0	0	0	0	1.395	0	0
P27F	0	0	0	0	0	0	0	0	0	43.765	0.175	0	0.02	0	0	0	0	0	0	0	0	0	30.25	0	0	0.29	0	0	0	0	0	0	0	0	0	0	0	0.025	0	0	16.455	0	0	0	0	0	0	0	0
P39D	0	0	0	0	0	0	0	0	0	64.225	0.135	0	0	0	0	0	0	0	0	0.03	0	0	0.02	0	0	0	0	0	0	0	0	0	0	0	0	0	0	0.67	0	0	0.18	0	0	0	0	0	0	0	0
P103G	0	0	0	0	0	0	0	0	0	52.955	15.58	0	0	0	0	0	0	0	0	0	0	0	18.09	0	0	0.015	0	0	0	0	0	0	0	0	0	0	0	0	0	0	0	0	0	0	0	0	0	0	0.015
P56H	0	0	0	0	0	0	0	0	0	3.885	92.66	0.025	0.04	0	0	0	0	0	0	0	0	0	0.21	0.44	0	0.025	0	0	0	0	0	0	0	0	0.79	0.04	0	0.025	0	0	0	0	0	0	0	0	0	0	0
P14F	0	0	0	0	0	0	0	0	0	95.96	0.28	0	0.95	0	0	0	0	0	0	0	0	0	0.87	0	0	0.215	0	0	0	0	0	0	0	0	0	0	0	0.135	0	0	0.19	0	0	0	0	0	0	0	0
P45D	0	0	0	0	0	0	0	0	0	70.105	0.095	0	0.005	0	0	0	0	0	0	0	0	0	0.015	0	0	0	0	0	0	0	0	0	0	0	0	0	0	21.01	0	0	0	0	0	0	0	0	0	0	0
P78C	0	0	0	0	0	0	0	0	0	70.2	0.37	0	0	0	0	0	0	0	0	0	0	0	0.04	0	0	0	0	0	0	0	0	0	0	0	0	0	0	26.585	0	0	0	0	0	0	0	0	0.015	0	0
P95G	0	0	0	0	0	0	0	0	0	25.075	64.04	0	0	0	0	0	0	0	0	0	0	0.78	0.03	0	0	0	0	0	0	0	0	0	0	0	0	0.02	0	0	0	0	1.695	0	0	0	0	0	1.44	0	0
AP19A	0	0	0	0	0	0	0	0	0	0.11	0.205	0	0	0	0	0	0	0	0	0	0	0.605	29.315	0	0	53.175	0	0	0	0	0	0	0	0	0	0	0	0	0	0	0	0	0	0	0	0	0	0	0
P113A	0	0	0	0	0	0	0	0	0	25.265	49.685	0	0	0	0	0	0	1.475	0	0	0.11	0	9.085	0	0	0	0	0	0	0	0	0	0	0	0	0	0	8.41	0	0	0.105	0	0	0	0	0	1.91	0	0
P113F	0	0	0	0	0	0	0	0	0	2.545	88.92	0	0	0	0	0	0	0.55	0	0	0.14	0	4.775	0.02	0	0	0	0	0	0	0	0	0	0	0	0	0	0.015	0	0	0	0	0	0	0	0	0.91	0	0
P28A	0	0	0	0	0	0	0	0	0	70.34	0.085	0	0.015	0	0	0	0	0	0	0	0	0	0.005	0	0	0.015	0	0	0	0	0	0	0	0	0	0	0	6.075	0	0	0	0	0	0	0	0	0	0	0
P120B	0	0	0	0	0	0	0	0	0	85.145	0.17	0	0	0	0	0	0	0	0	0	0	0	11.585	0.6	0	0	0	0	0	0	0	0	0	0	0	0	0	0.065	0	0	0	0	0	0	0	0	0.24	0	0
P28G	0	0	0	0	0	0	0	0	0	1.28	0.07	0	0	0	0	0	0	0	0	0	0	0	0.03	0	0	0.02	0	0	0	0	0	0	0	0	0	0	0	0	0	0	18.49	0	0	0	0	0	0	0	0.02
P52F	0	0	0	0	0	0	0	0	0	33.74	0.035	0	0.015	0	0	0	0	0	0	0	0	0	10.11	0	0	54.785	0	0	0	0	0	0	0	0	0	0	0	0.1	0	0	0	0	0	0	0	0	0	0	0
P15G	0	0	0	0	0	0	0	0	0	95.95	0.075	0	0	0	0	0	0	0	0	0	0	0	0.435	0	0	0	0	0	0	0	0	0	0	0	0	0	0	0.82	0	0	2.34	0	0	0	0	0	0	0	0
P47F	0	0	0	0	0	0	0	0	0	0.305	0.045	0	4.315	0	0	0	0	0.045	0	0	0	0	28.215	0	0	0	0	0	0	0	0	0	0	0	0	0	0	61.83	0	0	0	0	0	0	0	0	0	0	0
P78G	0	0	0	0	0	0	0	0	0	14.79	84.03	0	0	0	0	0	0	0	0	0	0	0	0	0	0	0	0	0	0	0	0	0	0	0	0	0	0	0.145	0	0	0	0	0	0	0	0	0	0	0
P106C	0	0	0	0	0	0	0	0	0	90.305	0.07	0	0	0	0	0	0	0	0	0	0	0	1.815	0	0	0.02	0	0	0	0	0	0	0	0	0	0.025	0	0	0	0	0	0	0	0	0	0	0	0	0
AP20B	0	0	0	0	0	0	0	0	0	0.04	0	0	0	0	0	0	0	0	0	0	0	0	0	0	0	0	0	0	0	0	0	0	0	0	0	0	0	0	0	0	0	0	0	0	0	0	0	0	0
P82O	0	0	0	0	0	0	0	0	0	5.49	93.505	0	0.14	0	0	0	0	0	0	0	0	0	0.16	0.45	0	0.065	0	0	0	0	0	0	0	0	0	0	0	0	0	0	0.14	0	0	0	0	0	0	0	0
AP25C	0	0	0	0	0	0	0	0	0	0.275	0.345	0	0	0	0	0	0	0	0	0	0	0	81.37	0	0	0.03	0	0	0	0	0	0	0	0	0	0	0	0.06	0	0	0	0	0	0	0	0	0	0	0
AP16B	0	0	0	0	0	0	0	0	0	0.04	0.025	0	0	0	0	0	0	0	0	0	0	0	0.07	0	0	0.03	0	0	0	0	0	0	0	0	0	0	0	0	0	0	0	0	0	0	0	0	0	0	0.015
P102F	0	0	0	0	0	0	0	0	0	63.99	35.865	0	0	0	0	0	0	0	0	0	0	0	0.005	0	0	0	0	0	0	0	0	0	0	0	0	0	0	0.005	0	0	0	0	0	0	0	0	0	0	0
P41D	0	0	0	0	0	0	0	0	0	1.475	0.045	0	0	0	0	0	0	0	0	0.075	0	0	0	0	0	0.05	0	0	0	0	0	0	0	0	0	0	0	0	0	0	0	0	0	0	0	0	0	0	0.16
P52H	0	0	0	0	0	0	0	0	0	0.065	0.03	0	0	0	0	0	0	0	0	0	0	0	0	0	0	99.86	0	0	0	0	0	0	0	0	0	0	0	0	0	0	0	0	0	0	0	0	0	0	0
P73D	0	0	0	0	0	0	0	0	0	2.765	49.865	0	0.005	0	0	0	0	0	0	0	0	0	0.02	0	0	0.03	0	0	0	0	0	0	0	0	0	39.695	0	0	0	0	0	0	0	0	0	0	0	0	0
P15I	0	0	0	0	0	0	0	0	0	97.69	0.115	0	0	0	0	0	0	0.015	0	0	0	0	0.14	0	0	0	0	0	0	0	0	0	0	0	0	0	0	0.245	0	0	1.68	0	0	0	0	0	0	0	0
P110Q	0	0	0	0	0	0	0	0	0	13.855	41.305	0	0	0	0	0	0	0	0	0	0	0	13.45	1.11	0	28.885	0	0	0	0	0	0	0	0	0	0	0	0	0	0	0	0	0	0	0	0	0.135	0	0
AP20D	0	0	0	0	0	0	0	0	0	0.17	0.045	0	0	0	0	0	0	0	0	0.05	0	0	0.575	0	0	0.03	0	0	0	0	0	0	0	0	0	0	0	0	0	0	0	0	0	0	0	0	0.55	0	0.08
AP25F	0	0	0	0	0	0	0	0	0	0.48	1.05	0	0	0	0	0	0	0	0	0	0	0	31.25	0	0	1.26	0	0	0	0	0	0	0	0	64.33	0	0	0	0	0	0	0	0	0	0	0	1.11	0	0
AP16C	0	0	0	0	0	0	0	0	0	79.7	0.135	0	0	0	0	0	0	0	0	0	0	0	0.705	0	0	0	0	0	0	0	0	0	0	0	0	0	0	18.58	0	0	0	0	0	0	0	0	0	0	0
P37C	0	0	0	0	0	0	0	0	0	18.665	0.105	0	0	0	0	0	0	0	0	0	0	0	0	0	0	54.505	0	0	0	0	0	0	0	0	0	0	0	0	0	0	0	0	0	0	0	0	4.095	0	0
P102J	0	0	0	0	0	0	0	0	0	20.67	78.76	0	0.015	0	0	0	0	0	0	0	0	0	0.035	0	0	0	0	0	0	0	0	0	0	0	0	0	0	0.15	0	0	0	0	0	0	0	0	0	0	0
P61F	0	0	0	0	0	0	0	0	0	99.075	0.115	0	0.025	0	0	0	0	0	0	0	0	0	0.025	0	0	0.06	0	0	0	0	0	0	0	0	0	0	0	0.58	0	0	0	0	0	0	0	0	0	0	0
P95C	0	0	0	0	0	0	0	0	0	0.135	84.92	0	0.005	0	0	0	0	0	0	0	0	0	0.035	0	0	0.015	0	0	0	0	0	0	0	0	0	0	0	0.06	0	0	0	0	0	0	0	0	0.045	0	0
AP6F	0	0	0	0	0	0	0	0	0	0.295	0.14	0	0	0	0	0	0	31.62	0	0	0	0	0.09	0	0	3.075	0	0	0	0	0	1.66	0	0	0	0	0	0	0	0	0	0	0	0	0	0	1.63	0	0
P82R	0	0	0	0	0	0	0	0	0	0.1	0.235	0	0	0	0	0	0	0	0	0	0	0	0	52.44	0	46.225	0	0	0	0	0	0.04	0	0	0	0	0	0	0	0	0	0	0.155	0	0	0	0	0	0
P24G	0	0	0	0	0	0	0	0	0	68.58	0.115	0	0	0	0	0	0	0	0	0	0	0	15.67	0	0	0.425	0	0	0	0	0	0	0	0	0	0.055	0	0.13	0	0	11.56	0	0	0	0	0	0	0	0
AP3B	0	0	0	0	0	0	0	0	0	0.13	99.745	0	0.015	0	0	0	0	0	0	0	0	0	0.035	0	0	0	0	0	0	0	0	0	0	0	0	0	0	0.02	0	0	0	0	0	0	0	0	0	0	0
AP5A	0	0	0	0	0	0	0	0	0	0.06	0.135	0	0	0	0	0	0	0	0	0	0	0	63.58	0	0	0	0	0	0	0	0	0	0	0	0	0	0	0	0	0	0	0	0	0	0	0	0	0	0
P112C	0	0	0	0	0	0	0	0	0	0.4	0.055	0	0	0	0	0	0	0	0	0	0	0	0.3	8.245	0	0	0	0	0	0	0	0	0	0	0	0	0	0.04	0	0	0	0	0	0	0	0	0	0.02	0
M73.2	0	0	0	0	0	0	0	0	0	0	0	0	0	0	0	0	0	0	0	0	0	33.19	22.61	0	0	0	0	0	0	0	0	0	0	0	0	0	0	0	0	0	0	0	0	0	0	0	0	0	0
M77.1	0	0	0	0	0	0	0	0	0	0	0	0	0	0	0	0	0	0	0	0	0	0	0	0	0	92.8	0	0	0	0	0	0	0	0	0	0	0	0	0	0	0	0	0	0	0	0	0	0	0
M77.2	0	0	0	0	0	0	0	0	0	0	0.04	0	0	0	0	0	0	0	0	0	0	0	0	0	0	99.67	0	0	0	0	0	0	0	0	0	0	0	0	0	0	0	0	0	0	0	0	0	0	0
M87.2	0	0	0	0	0	0	0	0	0	0	0	0	0	0	0	0	0	0	0	0	0	0	79.44	0	0	0	0	0	0	0	0	0	0	0	0	0	0	0	0	0	0	0	0	0	0	0	0	0	0
M89.2	0	0	0	0	0	0	0	0	0	0	0	0	0	0	0	0	0	0	0	0	0	0	0	0	0	0.025	0	0	0	0	0	0	13.965	0	0	0	0	0	0	0	0	0	0	0	0	0	0	0	0.02
M15.1	0	0	0	0	0	0	0	0	0	0	0	0	0	0	0	0.775	0	0	0	0	0	0	0	0	0	0	0	0	0	0	0	0	0	0	0	0.095	0	0	0	0	0	0	0	0	0	0	0	0	0.045
M77.3	0	0	0	0	0	0	0	0	0	0	0	0	0	0	0	0	0	7.265	0	0	0	0	0	0	0	65.18	0	0	0	0	0	0	0	0	0	0	0	0	0	0	0	0	0	0	0	0	0	0	0
M86.1	0	0	0	0	0	0	0	0	0	0	0	0	0	0	0	0	0	0	0	0	0	0	0	0	0	0.055	0	0	0	0	0	0	0	0	0	0	0	0	0	0	0	0	0	0	0	0	0	0	0
M86.2	0	0	0	0	0	0	0	0	0	0	0	0	0	0	0	0	0	0	0	0	0	0	44.39	0	0	0	0	0	0	0	0	0	0	0	0	0	0	0	0	0	0	0	0	0	0	0	0	0	0
M87.1	0	0	0	0	0	0	0	0	0	0	0	0	0	0	0	0	0	0	0	0	0	0	83.85	0	0	0	0	0	0	0	0	0	0	0	0	0	0	0	0	0	0	0	0	0	0	0	0	0	0
M90.1	0	0	0	0	0	0	0	0	0	0	0	0	0	0	0	0	0	0	0	0	0	0	0	0	0	0	0	0	0	0	0	0	0	0	0	0	0	0	0	0	0	0	0	0	0	0	0	0	0
M90.2	0	0	0	0	0	0	0	0	0	0	0	0	0	0	0	0	0	2.835	0	0	0	0	0	0	0	0	0	0	0	0	0	0	9.425	0	0	0	0	0	0	0	0	0	0	0	0	0	36.185	0.05	0.055
M91.1	0	0	0	0	0	0	0	0	0	0	0	0	0	0	0	0	0	0	0	0	0	0	0	0	0	0	0	0	0	0	0	0	0	0	0	0	0	0	0	0	0	0	0	0	0	0	0	0	0
M15.4	0	0	0	0	0	0	0	0	0	0	89.83	0	0	0	0	0	0	1.385	0	0	0	0	0	0	0	0	0	0	0	0	0	0	0	0	0	0	0	0	0	0	0	0	0	0	0	0	0	0	0
M88.1	0	0	0	0	0	0	0	0	0	0	0	0	0	0	0	0	0	0	0	0	0	0	34.245	0	0	0	0	0	0	0	0	0	0	0	0	0	0	0	0	0	0	0	0	0	0	0	0	0	0
M18.1	0	0	0	0	0	0	0	0	0	0	0	5.15	20.48	0	0	0	0	0	0	0	0	0	0	0	0	60.335	0	0	0	0	0	0	0	0	0	0	0	0	0	0	0	0	0	0	0	0	0	0	0
M18.2	0	0	0	0	0	0	0	0	0	0	0	1.655	43.3	0	0	0	0	0	0	0	0	0	0	0	0	47.54	0	0	0	0	0	0	0	0	0	0	0	0	0	0	0	0	0	0	0	0	0	0	0
M22.1	0	0	0	0	0	0	0	0	0	0	0	0	0	0	0	0	0	0	0	0	0	0	13.58	0	0	0	0	0	0	0	0	0	0	0	0	0	0	0	0	0	0	0	0	0	0	0	0.03	0	0.16
M100.2	0	0	0	0	0	0	0	0	0	0	0	0	0	0	0	0	0	0	0	0	0	0	0	0	0	0.115	0	0	0	0.51	0	0	0	0	0	91.18	0	0	0	0	0	0	0	0	0	0	4.525	0	0
M121.1	0	0	0	0	0	0	0	0	0	0	0	0	0	0	0	0	0	0	0	0	0	0	58.92	0	0	0	0	0	0	0	0	0	0	0	0	0	0	0	0	0	0	0	0	0	0	0	2.365	0	0
M121.3	0	0	0	0	0	0	0	0	0	0	0	0	0	0	0	0	0	0	0	0	0	0	10.375	0	0	0	0	0	0	0	0	0	0	0	0	0	0	0	0	0	0	0	0	0	0	0	0.095	0	0
M127.1	0	0	0	0	0	0	0	0	0	0	0	0	0	0	0	0	0	0	0	0	0	0	93.035	0	0	0	0	0	0	0	0	0	0	0	0	0	0	0	0	0	0	0	0	0	0	0	0	0	0
M91.2	0	0	0	0	0	0	0	0	0	0	0	0	0	0	0	0	0	0	0	0	0	0	0	0	0	72.9	0	0	0	0	0	0	0	0	0	0.035	0	0	0	0	0	0	0	0	0	0	0	0	0
M91.3	0	0	0	0	0	0	0	0	0	0	0	0	0	0	0	0	0	16.82	0	0	0	0	2.235	15.305	0	63.775	0	0	0	0.32	0	0	0	0	0	0.06	0	0	0	0	0	0	0	0	0	0	0	0	0
M94.1	0	0	0	0	0	0	0	0	0	0	0	0	0	0	0	0	0	0	0	0	0	0	0	0	0	0.05	0	0	0	0	0	0	0	0	0.55	0.04	0	0	0	0	0	0	0	0	0	0	0	0	0
M88.2	0	0	0	0	0	0	0	0	0	0	0	0	0	0	0	0	0	0	0	0	0	0	49.965	0	0	0	0	0	0	0	0	0	0	0	0	0	0	0	0	0	0	0	0	0	0	0	0	0	0
M94.2	0	0	0	0	0	0	0	0	0	0	0	0	0	0	0	0	0	65.13	0	0	0	0	0	0	0	0.45	0	0	0	0	0	0.05	0	0	0	9.4	0	0	0	0	0	0	0	0	0	0	0	0	0
M27.1	0	0	0	0	0	0	0	0	0	0	0	0	0	0	0	0	0	0	0	0	0	0	0.615	0	0	0.105	0	0	0	0	0	0	0	0	0	89.89	0	0	0	0	0	0	0	0	0	0	0	0	0
M27.2	0	0	0	0	0	0	0	0	0	0	0	0	0	0	0	0	0	0	0	0	0	0	0	0	0	0.02	0	0	0	0	0	0	0	0	0	99.965	0	0	0	0	0	0	0	0	0	0	0	0	0
M27.3	0	0	0	0	0	0	0	0.025	0	0	0	0	0	0	0	0	0	0	0	0	0	0	0.025	23.305	0	0	0	0	0	0.015	0	0	0.02	0	0	72.56	0	0	0	0	0	0	0.195	0	0	0	0	0	0
M127.2	0	0	0	0	0	0	0	0	0	0	0	0	0	0	0	0	0	0	0	0	0	0	9.885	0	0	88.49	0	0	0	0	0	0	0	0	0	0.055	0	0	0	0	0	0	0	0	0	0	0	0	0
P81L	0	0	0	0	0	0	0	0	0	7.91	74.275	0	0	0	0	0	0	0	0	0	0	0	4.395	2.37	0	0	0	0	0	0	0	0	0	0	0	3.92	0	0	0	0	6.7	0	0	0	0	0	0	0	0
M126.1	0	0	0	0	0	0	0	0	0	0	0	0	0	0	0	0	0	0	0	0	0	0	0	0	0	37.755	0	0	0	0	0	0	0	0	0	0	0	0	0	0	0	0	0	0	0	0	0	0	0.045
M94.3	0	0	0	0	0	0	0	0	0	0	57.515	7.995	0	0	0	0	0	0.43	0	0	0	13.615	0.115	0	0	0	0	0	0	0	0	0	0	0	0	14.3	0	0	0	0	0	3.97	0	0	0	0	0	0	0
M82.2	0	0	0	0	0	0	0	0	0	0	0	0	0	0	0	0	0	0	0	0	0	12.935	0	0	0	0.02	0	0	0	0	0	0	0	0	0	76.265	0	0	0	0	0	0	0	0	0	0	0	0	0
M93.2	0	0	0	0	0	0	0	0	0	0	0	0	0	0	0	0	0	0	0	0	0	0	0	0	0	0.72	0	0	0	0	0	0	0	0	0	95.665	0	0	0	0	0	0	0	0	0	0	0	0	0
M93.3	0	0	0	0.31	0	0	0	0	0	0	0	0	0	0	0	0	0.375	0	0	0	0	0	0	0	0	0.045	0	0	0	0	0	0	0	0	0	89.175	0	0	0	0	0	0	0	0	0	0	0	0	0
M37.1	0	0	0	0	0	0	0	0	0	0	0	0	0	0	0	0	0	0	0	0	0	0	1.93	0	0	0.075	0	0	0	0	0	0	0	0	0	50.405	0	0	0	0	0	0	0	0	0	0	0	0	0
M37.4	0	0	0	0	0	0	0	0	0	0	71.185	0	0	0	0	0	0	4.18	0	0	0	0.215	9.615	0	0	0.01	0	0	0	0.055	0	0.055	0.155	0	0	4.905	0	0	0	0	0	0	0	0	0	0	0	0	0
M39.1	0	0	0	0	0	0	0	0	0	0	0	0	0	0	0	0	0	0	0	0	0	0	92.625	0	0	0	0	0	0	0	0	0	0	0	0	0	0	0	0	0	0	0	0	0	0	0	0	0	0
M126.3	0	0	0	0	0	0	0	0	0	0.515	0.04	0	0	0	0	0	0	0.06	0	0	0	0.015	3.025	0	0	15.515	0	0	0	0	0	0	0	0	0	77.57	0	0	0	0	0	0	0	0	0	0	0	0	0
M126.4	0	0	0	0	0	0	0	0	0	0	0	0	0	0	0	0	0.155	3.635	0	0	0	0	17.09	0	0	14.395	0	0	0	0	0	0	0	0	0	62.13	0	0	0	0	0	0	0	0	0	0	0	0	0
M128.1	0	0	0	0	0	0	0	0	0	0	0	0	0	0	0	0	0	0	0	0	0	0	35.25	0	0	62.905	0	0	0	0	0	0	0	0	0	0.075	0	0	0	0	0	0	0	0	0	0	0	0	0
M84.1	0	0	0	0	0	0	0	0	0	0	0	0	0	0	0	0	0	0	0	0	0	0	0	0	0	0	0	0	0	0	0	0	0	0	0	0	0	0	0	0	0	0	0	0	0	0	0	0	0.04
M92.2	0	0	0	0	0	0	0	0	0	0	0	0	0	0	0	0	0	0	0	0	0	0	0	0	0	97.08	0	0	0	0	0	0	0	0	0.745	0.17	0	0	0	0	0	0	0	0	0	0	0	0	0
M39.3	0	0	0	0	0	0	0	0	0	0	0	0	0	0	0	0	0	0	0	0	0	0.005	30.135	0	0	68.205	0	0	0	0	0	0	0	0	0	0	0	0	0	0	0	0	0	0	0	0	0	0	0
M58.1	0	0	0	0	0	0	0	0	0	0	0	0	0	0	0	0	0	0	0	0	0	0	21.17	0	0	0.035	0	0	0	0	0	0	0	0	0.11	0.04	0	0	0	0	0	0	0	0	0	0	0.77	0	0
M129.1	0	0	0	0	0	0	0	0	0	0	0	0	0	0	0	0	0	0	0	0	0	0	5.05	0	0	0.04	0	0	0	0	0	0	0	0	0	63.235	0	0	0	0	0	0	0	0	0	0	0	0.02	0.055
M129.2	0	0	0	0	0	0	0	0	0	0	0	0	0	0	0	0	0	0	0	0	0	0	16.52	0	0	0.755	0	0	0	0	0	0	0	0	0	79.59	0	0	0	0	0	0	0.49	0	0	0	0	0	0
M135.1	0	0	0	0	0	0	0	0	0	0	0	0	0	0	0	0	0	0	0	0	0	0	0.075	0	0	0	0	0	0	0	0	0	0	0	0	0	0	0	0	0	0	0	0	0	0	0	0	0	0
M92.3	0	0	0	0	0	0	0	0	0	0	0	0	0	0	0	0	0	8.105	0	0	0	0	0	0	0	72.23	0	0	0	0	0	0	0.03	0	0	0	0	0	0	0	0	0	0	0	0	0	0	0	0
M85.1	0	0	0	0	0	0	0	0	0	0	0	0	0	0	0	0	0	0	0	0	0	0	37.235	0	0	0.04	0	0	0	0	0	0	0	0	0	0	0	0	0	0	0	0	0	0	0	0	0	0	0.04
M85.2	0	0	0	0	0	0	0	0	0	0	0	0	0	0	0	0	0	0	0	0	0	0	16.33	0	0	0.475	0	0	0	0	0	0	0	0	0	0	0	0	0	0	0	0	0	0	0	0	0	0	0
M79.2	0	0	0	0	0	0	0	0	0	0	0	0	0	0	0	0	0	0	0	0	0.195	0	0.475	0	0	13.535	0.12	0	0	0	0	0	0	0	0	0	0	0	0	0	0	0	0	0	0.045	0	0.78	0	0
M58.2	0	0	0	0	0	0	0	0	0	0	0	0	0	0	0	0	0	0	0	0	0	0	5.525	0	0	33.285	0	0	0	0	0	0	0	0	0	0	0	0	0	0	0	0	0	0	0	0	2.28	0	0
M62.1	0	0	0	0	0	0	0	0	0	0	0	0	0	0	0	0	0	0	0	0	0	0	0.075	0	0	89.49	0	0	0	0	0	0.605	0.185	0	0	0	0	0	0	0	0	0	0	0	0	0	0	0	0.015
M62.2	0	0	0	0	0	0	0	0	0	0	0	0	0	0	0	0	4.605	0	0	0	0	0	1.69	0	0	93.475	0	0	0	0	0	0.13	0.02	0	0	0	0	0	0	0	0	0	0	0	0	0	0	0	0
M63.1	0	0	0	0	0	0	0	0	0	0	0	0	0	0	0	0	0	0	0	0	0	12.225	60.235	0	0	0.075	0	0	0	0	0	0	0	0	0	0	0	0	0	0	0	0	0	0	0	0	0	0	0
M130.1	0	0	0	0	0	0	0	0	0	0	0	0	0	0	0	0	0	0	0	0	0	0	0	0	0	0.21	0	0	0	0	0	0	0	0	0	0	0	0	0	0	0	0	0	0	0	0	1.465	0	0.025
M131.1	0	0	0	0	0	0	0	0	0	0	0	0	0	0	0	0	0	0	0	0	0	0	22.315	0	0	72.87	0	0	0	0	0	0	0	0	0	0	0	0	0	0	0	0	0	0	0	0	0	0	0
M131.2	0	0	0	0	0	0	0	0	0	0	0	0	0	0	0	0	0	0	0	0	0	0.085	14.345	0	0	80.315	0	0	0	0	0	0	0.27	0	0	0.21	0	0	0	0	0	0	0	0	0	0	0	0	0
M79.1	0	0	0	0	0	0	0	0	0	0	0	0	0	0	0	0	0	0	0	0	0	0	2.37	0	0	10.09	0.07	0	0	0	0	0	0	0	0	0	0	0	0	0	0	0	0	0	0.025	0	0.06	0	0
M78.1	0	0	0	0	0	0	0	0	0	0	0	0	0	0	0	0	0	0	0	0	0	0	0	0	0	95.93	0	0	0	0	0	0	0	0	0	0	0	0	0	0	0	0	0	0	0	0	0	0	0
M78.2	0	0	0	0	0	0	0	0	0	0	0	0	0	0	0	0	0	0	0	0	0	0	0	0	0	93.955	0	0	0	0	0	0	0	0	0	0	0	0	0	0	0	0	0	0	0	0	0	0	0
M65.2	0	0	0	0	0	0	0	0	0	0	0	59.42	0	0	0	0	0	20.415	0	0	0	0.06	13.48	0	0	0.775	0	0	0	0	0	0.07	0.12	0	0	0	0	0	0	0	0	0	0	0	0	0	4.555	0	0
M73.1	0	0	0	0	0	0	0	0	0	0	0	0	0	0	0	0	0	0	0	0	0	0.015	14.525	0	0	0	0	0	0	0	0	0	0	0	0	0	0	0	0	0	0	0	0	0	0	0	0	0	0
M70.2	0	0	0	0.035	0	0	0	0	0	0	57.385	0.21	0	0	0	0	0.065	1.375	0	0	0	10.895	20.335	0	0	1.57	0	0	0	0	0	0	0	0	0	0.36	0	0	0	0	0	0	0	0	0	0	5.735	0	0
M134.1	0	0	0	0	0	0	0	0	0	0	0	8.875	0	0	0	0	0	9.825	0	0	0	0	24.35	0	0	0.37	0	0	0	0	0	0	0	0	0	48.23	0	0	0	0	0	0	0	0	0	0	0	0	0
M135.2	0	0	0	0	0	0	0	0	0	0	0	9.505	0	0	0	0	0	8.37	0	0	0	0	34.365	0	0	0.27	0	0	0	0	0	0	0	0	0	36.72	0	0	0	0	0	0	0	0	0	0	0	0	0
M101.1	0	0	0	0	0	0	0	0	0	0	0	0	0	0	0	0	0	0	0	0	0	0	0	0	0	0.025	0	0	0	0	0	0	0	0	0.045	0	0	0	0	0	0	0	0	0	0	0	0	0	0.005
M26.1	0	0	0	0	0	0	0	0	0	0	0	0	0	0	0	0	0	0	0	0	0	0	0	0	0	0.085	0	0	0	0	0	0	0	0	0	98.925	0	0	0	0	0	0	0	0	0	0	0	0	0
M103.1	0	0	0	0	0	0	0	0	0	0	0	0	0.015	0	0	0	0	0	0	0	0	0	22.215	0	0	77.195	0	0	0	0	0	0	0	0	0	0	0	0	0	0	0	0	0	0	0	0	0	0	0
M103.2	0	0	0	0	0	0	0	0	0	0	0	0	0.02	0	0	0	0	0	0	0	0	0	8.96	0	0	90.805	0	0	0	0	0	0	0	0	0	0	0	0	0	0	0	0	0	0	0	0	0	0	0
M26.2	0	0	0	0	0	0	0	0	0	0	0	0	0	0	0	0	0	9.375	0	0	0	0	0	0	0	0.055	0	0	0	0	0	0	0.045	0	0	90.11	0	0	0	0	0	0	0	0	0	0	0	0	0
M36.3	0	0	0	0	0	0	0	0	0	0	0.1	0	0	0	0	0	0	0	0	0	0	7.265	67.03	0	0	0.655	0	0	0	0.59	0	1.885	11.16	0	0	3.845	0	0	0	0	0	0	0	0	0	0	0	0	0
M39.2	0	0	0	0	0	0	0	0	0	0	0	0	0	0	0	0	0	0	0	0	0	0	82.565	0	0	0	0	0	0	0	0	0	0	0	0	0	0	0	0	0	0	0	0	0	0	0	0	0	0
Q29.2	0	0	0	0	0	0	0	0	0	0	0	0	0	0	0	0	0	0	0	0	0	35.505	62.055	0	0	0.12	0	0	0	0	0	0	0	0	1.56	0.19	0	0	0	0	0	0	0	0	0	0	0	0	0
M39.4	0	0	0	0	0	0	0	0	0	0.005	0	0	2.755	0	0	0	0	0	0	0	0	6.635	32.85	0	0	56.105	0	0	0	0	0	0	0	0	0	0	0	0	0	0	0	0	0	0	0	0	0	0	0
M38.1	0	0	0	0	0	0	0	0	0	0	0	0	0.03	0	0	0	0	0	0	0	0	0	18.965	0	0	76.845	0.025	0	0.045	0	0	0	0	0	0	0	0	0	0	0	0	0	0	0	0	0	0	0	0
M38.2	0	0	0	0	0	0	0	0	0	0	0.045	0	0.17	0	0	0	0	0	0	0	0	0	7.895	0	0	89.78	0.04	0	0	0	0	0	0	0	0	0.58	0	0	0	0	0	0	0	0	0.06	0	0	0	0
M15.6	0	0	0	0	0	0	0	0	0	0	84.89	0	0.09	0	0	0	0	1.265	0	0	0	0	7.475	0	0	0.01	0	0	0	0	0	0	0	0	0	0	0	0	0	0	0	0	0	0	0	0	0	0	0
M16.2	0	0	0	0	0	0	0	0	0	0.04	0.05	0	48.2	0	0	0	0	0	0	0	0	0	0	0	0	37.785	0	0	0	0	0	0	0	0	0	0.045	0	0	0	0	0	0	0	0	0	0	0.43	0	0
M17.2	0	0	0	0	0	0	0	0	0	0.02	0.1	31.98	20.425	0	0	0	0	0	0	0	0	0	0	0	0	45.82	0	0	0	0	0	0	0	0	0	0	0	0	0	0	0	0	0	0	0	0	0	0	0
P53D	0	0	0	0	0	0	0	0	0	70.205	0.05	0	0.07	0	0	0	0	0	0	0	0	0	0	0	0	0.035	0	0	0	0	0	0	0	0	0	0	0	5.695	0	0	0	0	0	0	0	0	0	0.155	0
P67F	0	0	0	0	0	0	0	0	0	77.43	0.095	0	0.12	0	0	0	0	15.915	0	0	0	0	0.15	0	0	0.965	0	0	0	0	0	0	0	0	0	0	0	0	0	0	0	0	0	0	0	0	0	0	0
P86E.2	0	0	0	0	0	0	0	0	0	4.38	0.04	0	0.05	0	0	0	0	0	0	0	0	0	0	0	0	0	0	0	0	0	0	0	0	0	0	0	0	0	0	0	0	0	0	0	0	0	0	0	0.175
M37.5	0	0	0	0	0	0	0	0	0	0.01	92.86	0	0.01	0	0	0	0	0.055	0	0	0	0	4.09	0	0	0.035	0	0	0	0.325	0	0	0.35	0	0	0.05	0	0	0	0	0	0	0	0	0	0	0	0	0
M7.2	0	0	0	0	0	0	0	0	0	0	7.795	0	3.855	0	0	0	0	0	0	0	0	0	0	0	0	13.49	0	0	0	0	0	0	0	0	0	0	0	0	0	0	0	0	0	0	0	0	0	0	0
Q167.2	0	0	0	0	0	0	0	0	0	0	0	0	0	0	0	0	0	0.595	0	0	0	0	61.18	0	0	20.155	0	0	0	0	0	0	0	0	0	0	0	0	0	0	0	0	0	0	0	0	0	0	0
Q142.1	0	0	0	0	0	0	0	0	0	0	0	0	0	0	0	0	0	0	0	0	0	0	0.02	0	0	0.11	0	0	0	0	0	0.01	8.095	0	0	89.605	0	0	0	0	0	0	0	0	0	0	0	0	0
Q142.2	0	0	0	0	0	0	0	0	0	0	0	0	0	0	0	0	0	0	0	0	0	0	0.01	0	0	0.015	0	0	0	0	0	0	0	0	0	98.605	0	0	0	0	0	0	0	0	0	0	0	0	0
P27J	0	0	0	0	0	0	0	0	0	77.04	0	0	0.04	0	0	0	0	0	0	0	0	0	12.095	0	0	0.43	0	0	0	0.025	0	0	1.915	0	0	0.045	0	0	0	0	0.71	0	0	0	0	0	0	0	0
M101.2	0	0	0	0	0	0	0	0	0	0	0	0	0	0	0	0	0	0	0	0	0	0	6.72	31.605	0	2.16	0	0	0	0.035	0	0	0	0	3	55.905	0	0	0	0	0	0	0	0	0	0	0.31	0	0
Q168.1	0	0	0	0	0	0	0	0	0	0	0	0	0	0	0	0	0	0	0	0	0	0	74.25	0	0	13.93	0	0	0	0	0	0	0	0	0	0.065	0	0	0	0	0	0	0	0.03	0	0	0	0	0
Q168.2	0	0	0	0	0	0	0	0	0	0	0	0	0	0	0	0	0	12.55	0	0	0	0	55.495	0	0	15.21	0	0	0	0	0	0	0	0	0	0.02	0	0	0	0	0	0	0	0	0	0	0	0	0
Q168.4	0	0	0	0	0	0	0	0	0	0	0	0	0	0	0	0	0	0	0	0	0	0	52.415	0	0	42.99	0	0	0	0	0	0	0	0	0	0.045	0	0	0	0	0	0	0.2	0	0	0	0.03	0	0
Q142.3	0	0	0	0	0	0	0	0	0	0	0.02	0.685	0	0	0	0	0	1.635	0	0	0	0.075	31.11	0	0	0.025	0	0	0	0	0	0	0	0	0.11	49.675	0	0	0	0	0	0	0	0	0	0	1.325	0	0
Q117.3	0	0	0	0	0	0	0	0	0	0	0.3	0.175	0	0	0	0	0	0	0	0	0	0	16.34	0	0	3.97	0	0	0	0	0	0	0.06	0	0	53.53	0	0	0	0	0	0	0	0	0	0	15.05	0	0
Q119.1	0	0	0	0	0	0	0	0	0	0	0	0	0	0	0	0	0	0	0	0	0	0	27.91	0	0	0.02	0	0	0	0	0	0.645	0.21	0	0	0	0	0	0	0	0	0	0	0	0	0	0	0	0
P86E.1	0	0	0	0	0	0	0	0	0	4	0	0	0	0	0	0	0	0	0	0	0	0	0	0	0	0	0	0	0	0	0	0	0	0	0	0	0	0.02	0	0	0	0	0	0	0	0	0	0	0.045
M118.1	0	0	0	0	0	0	0	0	0	0	0	0	0	0	0	0	0	0	0	0	0	0	0	0	0	0	0	0	0	0	0	0	0	0	0	0.01	0	0	0	0	0	0	0	0	0	0	0	0	0
Q187.1	0	0	0	0	0	0	0	0	0	0	0	0	0	0	0	0	0	0	0	0	0	0	0	88.76	0	9.095	0	0	0	0	0	0	0	0	0	0.01	0	0	0	0	0	0	0	0	0	0	0	0	0
Q189.1	0	0	0	0	0	0	0	0	0	0	0	0	0	0	0	0	0	0	0	0	0	0	0	0	0	11.995	0	0	0	0	0	0	0	0	0	86.41	0	0	0	0	0	0	0	0	0	0	0	0	0
Q189.2	0	0	0	0	0	0	0	0	0	0	0	0	0	0	0	0	0	0	0	0	0	0	1.3	11.38	0	16.635	0	0	0	0	0	0	0	0	0.355	68.435	0	0	0	0	0	0	0	0	0	0	0	0	0
Q119.2	0	0	0	0	0	0	0	0	0	0	0	0	0	0	0	0	0	8.46	0	0	0	0	23.18	0	0	0.005	0	0	0	0	0	0	0	0	0	61.395	0	0	0	0	0	0	0	0	0	0	0	0	0
M121.5	0	0	0	0	0	0	0	0	0	0	54.485	0	25.49	0	0	0	0	0.29	0	0	0	2.36	9.885	0	0	0	0	0	0	0	0	0	0	0	0	0.055	0	0	0	0	0	0	0	0	0	0	2.075	0	0
Q189.3	0	0	0	0	0	0	0	0	0	0	0	0	0	0	0	0	0	17.455	0	0	0	0	2.5	1.27	0	2.085	0	0	0	0	0	0	0	0	0.04	64.095	0	0	0	0	0	0	0	0	0	0	0	0	0
Q189.4	0	0	0	0	0	0	0	0	0	0	0	2.48	0.025	0	0	0	0	1.79	0	0	0	0.11	5.81	7.315	0	0.08	0	0	0	0	0	0	0	0	0.06	75.025	0	0	0	0	0	0	0	0	0	0	0.035	0	0
Q157.2	0	0	0	0	0	0	0	0	0	0	0	0	0	0	0	0	0	0	0	0	0	0	7.82	0	0	0.025	0	0	0	0	0	0	0	0	0	71.455	0	0	0	0	0	0	0	0	0	0	20.54	0	0
Q129.1	0	0	0	0	0	0	0	0	0	0	0	0	0.425	0	0	0	0	0	0	0	0	0	99.54	0	0	0.025	0	0	0	0	0	0	0	0	0	0	0	0	0	0	0	0	0	0	0	0	0	0	0
Q157.3	0	0	0	0	0	0	0	0	0	0	0	0	0	0	0	0	0	0	0	0	0	0	3.29	0	0	0.895	0	0	0	0.15	0	0	0.07	0	0	70.145	0	0	0	0	0	0	0	0	0	0	0.315	0	0
Q157.4	0	0	0	0	0	0	0	0	0	0	0	0	0	0	0	0	0	0	0	0	0	0	18.55	0	0	4.35	0	0	0	0.035	0	0	0	0	0.01	71.08	0	0	0	0	0	0	0	0	0	0	0.18	0	0
Q175.4	0	0	0	0	0	0	0	0	0	0	0	0	63.09	0	0	0	0	5.575	0	0	0	0.02	26.19	0	0	0.265	0	0	0	0	0	0	0	0	0	0.02	0	0	0	0	0	0	0	0	0	0	0.225	0	0
M70.1	0	0	0	0	0	0	0	0	0	0	0	0	0	0	0	0	0	21.075	0	0	0	0	69.65	0	0	0	0	0	0	0	0	0	0	0	0	0.175	0	0	0	0	0	0	0	0	0	0	8.17	0	0
M123.1	0	0	0	0	0	0	0	0	0	0	0.155	0	0.55	0	0	0	0	0.075	0	0	0	0.065	0.375	0.05	0	58.47	0	0	0	0	0	0	0	0	0	1.13	0	0	0	0	0	0	0	0	0	0	0.12	0	0
Q159.3	0	0	0	0	0	0	0	0	0	0	0	0	50.03	0	0	0	0	0	0	0	0	0.02	11.355	0	0	0.25	0	0	0	0	0	0	0	0	0.03	0.125	0	0	0	0	0	0	0	0	0	0	2.65	0	0
Q159.4	0	0	0	0	0	0	0	0	0	0	0	0	17.67	0	0	0	0	0.165	0	0	0	0	25.68	0	0	21.57	0	0	0	0	0	0	0	0	0.795	0.005	0	0	0	0	0	0	0	0	0	0	7.215	0	0
Q161.1	0	0	0	0	0	0	0	0	0	0	0	0	0	0	0	0	0	0	0	0	0	0	0	0	0	0.015	0	0	0	0	0	0	0	0	0	99.775	0	0	0	0	0	0	0	0	0	0	0	0	0
Q161.2	0	0	0	0	0	0	0	0	0	0	0	0	0	0	0	0	0	5.71	0	0	0	0	0	0	0	0.02	0	0	0	0	0	0	0	0	0	64.795	0	0	0	0	0	0	0	0	0	0	2.38	0	0
Q182.1	0	0	0	0	0	0	0	0	0	0	0	0	0.03	0	0	0	0	0	0	0	0	0	1.58	0	0	0.255	0	0	0	0	0	0	0	0	0.065	86.95	0	0	0	0	0	0	0	0	0	0	0	0	0
Q182.2	0	0	0	0	0	0	0	0	0	0	0	0	0.14	0	0	0	0	9.235	0	0	0	3.665	4.7	0	0	0.095	0	0	0	0	0	0	0	0	0.175	63.235	0	0	0	0	0	0	0	0	0	0	0	0	0
Q183.1	0	0	0	0	0	0	0	0	0	0.015	0.015	0	0	0	0	0	0	0	0	0	0	0.045	1.585	0	0	0.03	0	0	0	0	0	0	0	0	0	0.02	0	0	0	0	0	0	0	0	0	0	0	0	0
M123.2	0	0	0	0	0	0	0	0	0	0	0	0	0	0	0	0	0	0	0	0	0	0	0	0	0	22.37	0	0	0	0	0	0	0	0	0	74.97	0	0	0	0	0	0	0	0	0	0	0	0	0
Q161.3	0	0	0	0	0	0	0	0	0	0	0	0	0	0	0	0	0	10.71	0	0	0	0	0.535	0	0	0.055	0	0	0	0	0	0	1.245	0	0	74.145	0	0	0	0	0	0	0	0	0	0	1.39	0	0
Q164.2	0	0	0	0	0	0	0	0	0	0	0	0	0	0	0	0	0	0.215	0	0	0	2.655	39.97	0	0	0.155	0	0	0	0	0	0	0	0	0	56.53	0	0	0	0	0	0	0	0	0	0	0.09	0	0
Q216.1	0	0	0	0	0	0	0	0	0	0	0	0	0.035	0	0	0	0	0	0	0	0	0.08	0	0	0	0.015	0	0	0	0	0	0	0	0	0	0.035	0	0	0	0	0	0	0	0	0	0	94.11	0	0
Q23.1	0	0	0	0	0	0	0	0	0	0	0	0	0	0	0	0	0	0	0	0	0	0.2	0.01	0	0	0.015	0	0	0	0	0	0	0	0	0	0.02	0	0	0	0	0	0	0	0	0	0	87.42	0	0
Q83.3	0	0	0	0	0	0	0	0	0	0	0	0	0	0	0	0	0	0	0	0	0	0	7.165	0	0	31.715	0	0	0	0	0	0	0	3.82	0	0.015	0	0	0	0	0	0	0	0	0	0	37.25	0	0
Q83.4	0	0	0	0	0	0	0	0	0	0	0.015	0	0	0	0	0	0	0	0	0	0.45	1.405	1.025	0.06	0	82.445	0	0	0	0	0	0	0	0.235	0	0.025	0	0	0	0	0	0	0	0	0	0	0.235	0	0
Q26.2	0	0	0	0	0	0	0	0	0	0	73.98	0.04	0	0	0	0	0	1.585	0	0	0	0.405	13.255	0	0	0.23	0	0	0	0	0	0	0.045	3.55	0	0.035	0	0	0	0	0	0	0	0	0	0	6.265	0	0
Q27.1	0	0	0	0	0	0	0	0	0	0	0	0	0	0	0	0	0	0	0	0	0	0	2.715	0	0	0.035	0	0	0	0	0	0	0	0	0	0	0	0	0	0	0	0	0	0	0	0	4.805	0	0
Q49.4	0	0	0	0	0	0	0	0	0	0.025	0	0	0	0	0	0	0	0	0	0	0	0	33.07	0	0	66.115	0	0	0	0	0	0	0.7	0	0	0	0	0	0	0	0	0	0	0	0	0	0.06	0	0
Q33.2	0	0	0	0	0	0	0	0	0	0	0.01	0	0	0	0	0	0	0	0	0	0	0	0	0	0	0.105	0	0	0	0	0	0	0	0	0	97.215	0	0	0	0	0	0	0	0	0	0	0	0	0
Q87.2	0	0	0	0	0	0	0	0	0	0	69.235	0	0	0	0	0	0	0	0	0	0	15.44	0.015	0	0	0.03	0	0	0	0	0	0	0	0	0	0	0	0	0	0	0	0	0	0	0	0	11.04	0	0
Q87.3	0	0	0	0	0	0	0	0	0	0	47.18	0	0.005	0	0	0	0	0.22	0	0	0	21.08	20.565	0	0	0	0	0	0	0.02	0	0	0	0	0	0	0	0	0	0	0	0	0	0	0	0	8.305	0	0
Q31.2	0	0	0	0	0	0	0	0	0	0	0	0	0	0	0	0	0	0	0	0	0	0	92.985	0	0	0.115	0	0	0	0	0	0	0	0	0	0.035	0	0	0	0	0	0	0	0	0	0	0.03	0	0
Q105.3	0	0	0	0	0	0	0	0	0	0	0.01	0	0	0	0	0	0	1.13	0	0	0	0	11.905	0	0	0.08	0	0	0	0	0	0	0	0	0	86.125	0	0	0	0	0	0	0	0	0	0	0.255	0	0
Q109.1	0	0	0	0	0	0	0	0	0	0	0	0	0	0	0	0	0	0	0	0	0	0	0.025	0	0	97.315	0	0	0	0	0	0	0	0	0	0	0	0	0	0	0	0	0	0	0	0	0	0	0
Q5.1	0	0	0	0	0	0	0	0	0	0	0.035	48.92	0	0	0	0	0	0	0	0	0	0	48.295	0	0	0	0	0	0	0	0	0	0.26	0	0	0.16	0	0	0	0	0	0	0	0	0	0	0.085	0	0
M15.5	0	0	0	0	0	0	0	0	0	0	79.165	0	0	0	0	0	0	2	0	0	0	0	10.19	0	0	0.02	0	0	0	0.015	0	0	0	0	0	0.145	0	0	0	0	0	0	0	0	0	0	0.02	0	0
Q107.2	0	0	0	0	0	0	0	0	0	0	0	0	0	0	0	0	0	3.08	0	0	0	0	16.68	0	0	0.08	0	0	0	0	0	0	0	0	0	78.5	0	0	0	0	0	0	0	0	0	0	1.36	0	0
Q107.3	0	0	0	0	0	0	0	0	0	0	0.075	1.1	0.01	0	0	0	0	0.885	0	0	0	0.635	11.335	0	0	0.03	0	0	0	0	0	0	0	4.22	0	81.59	0	0	0	0	0	0	0	0	0	0	0.04	0	0
Q13.3	0	0	0	0	0	0	0	0	0	0	0	0	0	0	0	0	0	0	0	0	0	0	0.14	0	0	99.61	0	0	0	0	0	0	0	0	0	0	0	0	0	0	0	0	0	0	0	0	0	0	0
Q13.4	0	0	0	0	0	0	0	0	0	0	25.22	0	0	0	0	0	0	0	0	0	0	0	25.915	0	0	48.74	0	0	0	0	0	0	0.065	0	0	0	0	0	0	0	0	0	0	0	0	0	0	0	0
Q49.1	0	0	0	0	0	0	0	0	0	0	0	0	0	0	0	0	0	0	0	0	0	0	0	0.01	0	99.98	0	0	0	0	0	0	0	0	0	0	0	0	0	0	0	0	0	0	0	0	0	0	0
Q60.1	0	0	0	0	0	0	0	0	0	0	0.045	0	0.13	0	0	0	0	0	0	0	0	0	0	0	0	1.81	0	0	0	0	0	0	0.045	0	0	97.91	0	0	0	0	0	0	0	0	0	0	0	0	0
Q219.1	0	0	0	0	0	0	0	0	0	0	0.035	0	0	0	0	0	0	0	0	0	0	0	0.12	0	0	0.26	0	0	0	0	0	0	0	0	0.02	99.295	0	0	0	0	0	0	0	0	0	0	0.09	0	0
Q49.2	0	0	0	0	0	0	0	0	0	0	0	0	0	0	0	0	0	0	0	0	0	0	1.645	0.005	0	98.315	0	0	0	0	0	0	0	0	0	0.025	0	0	0	0	0	0	0	0	0	0	0.01	0	0
Q219.2	0	0	0	0	0	0	0	0	0	0	0.02	0	0	0	0	0	0	0	0	0	0	0	9.035	0	0	0.045	0	0	0	0	0	0	0	0	0	90.02	0	0	0	0	0	0	0	0	0	0	0	0	0
Q219.3	0	0	0	0	0	0	0	0	0	0	22.065	0	0	0	0	0	0	0	0	0	0	1.95	1.08	0	0	0.07	0	0	0	0.03	0	0	0	0	0	65.09	0	0	0	0	0	0	0	0	0	0	1.87	0	0
Q60.3	0	0	0	0	0	0	0	0	0	0	10.26	0	0	0	0	0	0	0	0	0	0	0	25.515	0	0	0.175	0	0	0	0	0	0	0	0	0	64.03	0	0	0	0	0	0	0	0	0	0	0	0	0
Q60.2	0	0	0	0	0	0	0	0	0	0	0	0	0.02	0	0	0	0	0	0	0	0	0	97.87	0	0	0.03	0	0	0	0	0	0	0	0	0	2.07	0	0	0	0	0	0	0	0	0	0	0	0	0
Q60.4	0	0	0	0	0	0	0	0	0	0	29.675	0	0	0	0	0	0	0	0	0	0	0	5.545	0	0	0.31	0	0	0	0	0	0	0	0	0.215	64.09	0	0	0	0	0	0	0	0	0	0	0	0	0
Q49.3	0	0	0	0	0	0	0	0	0	0	0	0	0	0	0	0	0	0	0	0	0	0	57.725	0.015	0	42.09	0	0	0	0	0	0	0.05	0	0	0	0	0	0	0	0	0	0	0	0	0	0.005	0	0
Q226.3	0	0	0	0	0	0	0	0	0	0	0	0	0	0	0	0	0	0	0	0	0	10.125	30.705	15.06	0	0.015	0	0	0	0	0	0	0	0	0	0.025	0	0	0	0	0	0	0	0	0	0	21.205	0	0
Q113.1	0	0	0	0	0	0	0	0	0	0	0.02	0	0	0	0	0	0	0	0	0	0	0	60.785	0	0	0	0	0	0	0	0	0	0	0	0	0.015	0	0	0	0	0	0	0	0	0	0	38.585	0	0
Q58.3	0	0	0	0	0	0	0	0	0	0	0.01	0	41.93	0	0	0	0	0.03	0	0	0	0	0.035	0	0	54.545	0	0	0	0	0	0.015	1.265	0	0	0.015	0	0	0	0	0	0	0	0	0	0	0	0	0
Q70.3	0	0	0	0	0	0	0	0	0	0	0	0	0	0	0	0	0	7.315	0	0	0	0	14.295	0	0	11.86	0	0	0	0	0	0	0	0	0	66.1	0	0	0	0	0	0	0	0	0.055	0	0	0	0
Q83.1	0	0	0	0	0	0	0	0	0	0.02	0	0	0	0	0	0	0	0	0	0	0	0	0.02	0.03	0	0.07	0	0	0	0	0	0	0	0	0	0.03	0	0	0	0	0	0	0	0	0	0	0.035	0.025	0.01
P79D	0	0	0	0	0	0	0	0	0	93.665	0.045	0	0.03	0	0	0	0	0	0	0	0	0	0	0	0	0	0	0	0	0	0	0	0	0	0	0	0	1.695	0	0	0	0	0	0	0	0	0	0	0
P96D	0	0	0	0	0	0	0	0	0	30.915	41.955	0	0.025	0	0	0	0	0	0	0	0	0	0	0	0	0.01	0	0	0	0	0	0	0	0	0	0	0	0	0	0	0	0	0	0	0	0	0.035	0.035	0.115
P12F	0	0	0	0	0	0	0	0	0	1.275	0	0	0	0	0	0	0	0	0	0	0	0	90.01	0.05	0	0	0	0	0	0	0	0	0	0	0	0	0	3.105	0	0	0.035	0	0	0	0	0	0	0	0
P19K	0	0	0	0	0	0	0	0	0	63.685	0.04	0	0.015	0	0	0	0	0	0	0	0	0	0	0	0	0.1	0	0	0	0	0	0	0	0	0	0	0	3.3	0	0.015	0.045	0	0	0	0	0	0	0	0
P16D	0	0	0	0	0	0	0	0	0	3.19	0.035	0	0.01	0	0	0	0	0	0	0	0	0	0.51	0	0	0	0	0	0	0	0	0	0	0	0	0	0	2.3	0	0.015	0	0	0	0	0	0	0	0	0
P20O	0	0	0	0	0	0	0	0	0	46.925	12.565	0	0.025	0	0	0	0	0	0	0	0	0	7.54	0.015	0	0.025	0	0	0	0	0	0	0	0	0	29.045	0	0.175	0	0.03	1.63	0.07	0	0	0	0	1.385	0	0
P23C	0	0	0	0	0	0	0	0	0	3.565	0	0	0	0	0	0	0	0	0	0	0	0	0	0	0	0	0	0	0	0	0	0	0	0	0	0.83	0	0.46	0	0	0.42	0	0	0	0	0	0.21	0.28	0
P16S	0	0	0	0	0	0	0	0	0	1.77	30.075	0	0	0	0	0	0	0	0	0	0	0	2.055	0	0	51.105	0	0	0	0	0	0	0	0	0	0.03	0	11.965	0	0	0.195	0	0	0	0	0	0	0	0
P29L	0	0	0	0	0	0	0	0	0	7.605	63.79	0	1.495	0	4.325	0	0	0	0	0	0	0	1.875	0	0	0.275	0	0	0	0	0	0	0	0	0	0.2	0	0	0	0	0	0	0	0	0	0	0.405	0	0
P19S	0	0	0	0	0	0	0	0	0	0	10.55	0	0	0	0	0	0	0	0	0	0	0	5.465	0	0	82.525	0	0	0	0	0	0	0	0	0	0	0	0	0	0	0	0	0	0	0	0	0	0	0
P32H	0	0	0	0	0	0	0	0	0	0.48	0	0	0	0	0	0	0	0	0	0	0	0	40.715	0.04	0	0	0	0	0	0	0	0	0	0	0	0	0	0.005	0	0	50.09	0	0	0	0	0	0	0	0
P17A	0	0	0	0	0	0	0	0	0	0.305	0	0	0	0	0	0	0	0	0	0	0	0	6.705	0	0	81.42	0	0	0	0	0	0	0	0	0	0	0	0.69	0	0	0	0	0	0	0	0	0	0	0
P32O	0	0	0	0	0	0	0	0	0	24.52	0.09	0	29.55	0	0	0	0	0.075	0	0	0	18.365	5.265	0.015	0	0.01	0	0	0	0.005	0	0	0	0	0	11.155	0	0	0	0	9.535	0	0	0	0	0	0	0	0
P29G	0	0	0	0	0	0	0	0	0	13.685	65.86	0	0.06	0	0	0	0	0	0	0	0	0	13.605	0	0	0.435	0	0	0	0	0	0	0	0	0	0	0	0	0	0	1.915	0	0	0	0	0	0	0	0
P32C	0	0	0	0	0	0	0	0	0	2.375	0	0	0	0	0	0	0	0	0	0	0	0	0	0	0	0	0	0	0	0	0	0	0	0	0	0	0	0	0	0	0	0	0	0	0	0	0	0	0.08
P12K	0	0	0	0	0	0	0	0	0	44.375	0	0	0.04	0	0	0	0	0	0	0	0	16.035	21.845	6.3	0	1.01	0	0	0	0	0	0	0	0	0	0	0	0	0	0	6.665	0	0	0	0	0	0	0	0
P17B	0	0	0	0	0	0	0	0	0	3.77	0	0	0	0	0	0	0	0	0	0	0	0	14.975	0	0	67.735	0	0	0	0	0	0	0	0	0	0	0	1.18	0	0	0	0	0	0	0	0	0	0	0
P38E	0	0	0	0	0	0	0	0	0	84.295	0.025	0	0.14	0	0	0	0	0	0	0	0	8.635	2.215	0	0	0.135	0	0	0	0	0	0	0	0	0	0	0	0	0	0	0	0	0	0	0	0	0	0	0
P29C	0	0	0	0	0	0	0	0	0	62.91	0	0	0.045	0	0	0	0	0	0	0	0	0	29.055	0.03	0	0	0	0	0	0	0	0	0	0	0	0	0	0	0	0	0.38	0	0	0	0	0	0.025	0.025	0
P22A	0	0	0	0	0	0	0	0	0	61.67	0.03	0	0	0	0	0	0	0	0	0	0	0	0	0	0	8.115	0	0	0	0	0	0	0	0	0	0	0	0	0	0	25.1	0	0	0	0	0	0	0.005	0
P16V	0	0	0	0	0	0	0	0	0	0.01	0	0	0	0	0	0	0	0	0	0	0	0	1.275	33.73	0	64.75	0	0	0	0	0	0	0	0	0	0	0	0	0	0	0	0	0	0	0	0	0.01	0	0
AP2F	0	0	0	0	0	0	0	0	0	0	0	0	0	0	0	0	0	0	0	0	1.52	0	69.02	0	0	0.06	0	0	0	0	0	0	0	0	5.52	0	0	0	0	0	0	0	0	0	0	0	0	0	0
P21L	0	0	0.055	0.04	0	0	0	0	0	38.175	1.285	0	13.73	0.12	12.245	0	0.09	0.635	0	0	0	0	2.01	6.61	0.23	19.71	0	0	0	0	0	0	0	0.325	0	0	0	0	0	0	0.27	0	0	0	0	0	0	0	0
AP3D	0	0	0	0	0	0	0	0	0	0.01	85.28	0	0	0	0	0	0	0	0.03	0	0	0.175	9.19	0	0	2.635	0	0	0	0	0	0	0	0	0	0	0	0	0.935	0	0	0	0	0	0	0	0	0	0
[truncated: 231 more columns]
