# Supplementary material for: Microbiota Supplementation with Bifidobacterium and Lactobacillus Modifies the Preterm Infant Gut Microbiota and Metabolome: An Observational Study
Source: Cell Rep Med. 2020 Aug 25;1(5):100077. doi: 10.1016/j.xcrm.2020.100077 (PMC7453906; doi:10.1016/j.xcrm.2020.100077)
Supplement: Table S10. Multivariate Analysis Using PERMANOVA to Test the Variation in Microbiota Composition Explained by Each Factor [file mmc10.xlsx]

## Sheet: PERMANOVA multivariate analysis
	TIme point (days of age)
	0-9 days		10-29 days		30-49 days		50-99 days
Variable	R2	P =	R2	P =	R2	P =	R2	P =
Treatment (Bif/Lacto or Control)	0.0824	0.001***	0.12346	0.001***	0.16639	0.001***	0.09048	0.001***
Hospital NICU1	0.0112	0.378	0.01175	0.175	0.03211	0.037*	0.07028	0.023*
Birth weight (g)	0.0122	0.037*	0.02415	0.001***	0.02021	0.026*	0.01814	0.289
Gestational age (weeks)	0.00816	0.151	0.00989	0.039*	0.00424	0.722	0.03127	0.073
Diet2	0.02517	0.059	0.02291	0.122	0.03794	0.252	0.07692	0.219
Delivery (Vaginal vs cesarean)	0.01991	0.003**	0.00385	0.433	0.0151	0.108	0.01305	0.51
Current antibiotics3	0.00813	0.156	0.00912	0.054	0.01305	0.147	0.03104	0.065
Duration of antibiotics4	0.00823	0.62	0.00539	0.757	0.03215	0.052	0.0102	0.659
Treatment x Diet	0.01567	0.425	0.01224	0.48	0.00984	0.772	0.01465	0.897
Treatment x Duration of antibiotics	0.00605	0.843	0.00425	0.878	0.01174	0.652	0.01449	0.436
Residuals	0.80287		0.77297		0.65723		0.62948
Total	1		1		1		1
Number of permutations: 999.
1. Norfolk and Norwich, St Mary's, Queen Charlotte's, Addenbrookes.
2. Infants diet: Breast milk (BM), BM + Donor milk (DM), BM + Formula, BM + DM + Formula, Donor milk, Formula.
3. Receiving antibiotic treatment at time of sample collection.
4. Short (≤ 3 days treatment), Long ( > 3 days treatment) or None.
