# Supplementary material for: Microbiota Supplementation with Bifidobacterium and Lactobacillus Modifies the Preterm Infant Gut Microbiota and Metabolome: An Observational Study
Source: Cell Rep Med. 2020 Aug 25;1(5):100077. doi: 10.1016/j.xcrm.2020.100077 (PMC7453906; doi:10.1016/j.xcrm.2020.100077)
Supplement: Table S11. Multivariate Analysis Using PERMANOVA to Test the Variation in Microbiota Composition Explained by Neonatal Intensive Care Unit [file mmc11.xlsx]

## Sheet: PERMANOVA Multivariate analysis
	TIme point (days of age)
	0-9 days		10-29 days		30-49 days		50-99 days
Variable	R2	P =	R2	P =	R2	P =	R2	P =
Hospital NICU1	0.09361	0.001***	0.1328	0.001***	0.18747	0.001***	0.18024	0.001***
Residuals	0.90639		0.8672		0.81253		0.81976
Total	1		1		1		1
Multilevel pairwise comparison	R2	Adjusted P =	R2	Adjusted P =	R2	Adjusted P =	R2	Adjusted P =
Norfolk and Norwich vs Addenbrookes	0.0339614	0.234	0.0810767	0.006**	0.129228	0.006**	0.173543	0.006**
Norfolk and Norwich vs St Mary's	0.104276	0.006**	0.11269	0.006**	0.1918	0.006**	0.0469439	0.54
Norfolk and Norwich vs Queen Charlotte's	0.0894252	0.006**	0.132043	0.006**	0.163812	0.006**	0.113847	0.006**
Addenbrookes vs St Mary's	0.024828	0.996	0.00965373	1	0.0728944	0.618	0.149285	1
Addenbrookes vs Queen Charlotte's	0.0218182	1	0.00901891	1	0.0245381	1	0.0791287	0.21
St Mary's vs Queen Charlotte's	0.00507931	1	0.0198621	0.594	0.038357	0.906	0.0603528	1
1. Norfolk and Norwich, St Mary's, Queen Charlotte's, Addenbrookes.
Bif/Lacto group: Norfolk and Norwich.
Control group: St Mary's, Queen Charlotte's, and Addenbrookes.
Number of permutations: 999.
