# Supplementary material for: Microbiota Supplementation with Bifidobacterium and Lactobacillus Modifies the Preterm Infant Gut Microbiota and Metabolome: An Observational Study
Source: Cell Rep Med. 2020 Aug 25;1(5):100077. doi: 10.1016/j.xcrm.2020.100077 (PMC7453906; doi:10.1016/j.xcrm.2020.100077)
Supplement: Table S12. Multivariable Analysis Using PERMANOVA with a Euclidian Distance Matrix and Multilevel Pairwise Comparison Bonferroni Correction for Influence of Group, Diet, and Antibiotic Duration on the Relative Abundance of Bifidobacterium, Klebsiella, and Escherichia [file mmc12.xlsx]

## Sheet: PERMANOVA multivariate analysis
	Days of age
	0-9 days		10-29 days		30-49 days		50-99 days
	Effect size (R2)	Adjusted P-value	Effect size (R2)	Adjusted P-value	Effect size (R2)	Adjusted P-value	Effect size (R2)	Adjusted P-value
Bifidobacterium
Group		0.001***		0.001***	0.3369	0.001***		0.001***
Bif/Lacto vs Control	0.325369	0.001***	0.344616	0.001***	0.352358	0.001***	0.205533	0.001***
Diet		0.522		0.001**	0.04262	0.088		0.026*
BM_DBM vs BM	0.00349357	1	0.087657	0.03*	0.0624681	0.144	0.0425588	1
BM_DBM vs BM_F	0.121538	0.006**	0.160446	0.01*	0.00932118	1	0.000591277	1
BM_DBM vs F	0.000722543	1	0.513509	0.01*	0.115451	0.006*	0.0911245	0.192
BM vs BM_F	0.0887278	0.072	0.00299738	1	0.0699673	1	0.0667976	1
BM vs F	0.0127707	1	0.107432	0.006*	0.752406	0.0012*	0.0177497	1
BM_F vs F	0.124991	0.03*	0.221952	0.036*	0.421662	0.024	0.288199	0.456
Antibiotic duration		0.789		0.048*	0.04014	0.031*		0.008**
Long vs Short	0.000855987	1	0.00202162	1	0.00712055	1	0.0474643	0.097
Long vs None	0.00341398	1	0.00909669	1	0.0183126	1	NA	NA
Short vs None	0.00027921	1	0.00150945	1	0.0322084	0.9258	NA	NA
Klebsiella
Group		0.0073**		0.006**		0.001***		0.004**
Bif/Lacto vs Control	-0.21057	0.0073**	0.0370261	0.004**	0.152008	0.001***	0.139397	0.005**
Diet		0.558601		0.392		0.952		0.498
BM_DBM vs BM	-0.01123	1	0.0352624	0.078	0.00718449	1	0.0389666	0.96
BM_DBM vs BM_F	-0.15641	0.467	0.00646412	1	0.00995093	1	0.00631936	1
BM_DBM vs F	-0.01868	0.998	0.0392593	0.954	0.0285233	0.78	0.0248269	1
BM vs BM_F	-0.14517	0.76	0.00852267	1	0.000295692	1	0.108004	1
BM vs F	-0.00745	1	0.00604618	1	0.194034	0.678	0.0704752	1
BM_F vs F	0.13772	0.796	0.036593	1	0.122773	0.642	0.0387431	1
Antibiotic duration		0.615045		0.492		0.651		0.592
Long vs Short	0.03467	0.615	0.00152521	1	0.0182111	0.552	0.000337382	0.879
Long vs None	NA	NA	0.00647546	1	0.0139948	0.873	NA	NA
Short vs None	NA	NA	0.00896208	0.813	0.00934275	1	NA	NA
Escherichia
Group		0.026*		0.001**		0.984		0.75
Bif/Lacto vs Control	0.029832	0.02*	0.0594874	0.002**	6.26176e-06	0.974	0.00252401	0.721
Diet		0.335		0.442		0.385		0.869
BM_DBM vs BM	0.0104304	1	1.81193e-07	1	0.000277803	1	0.00858924	1
BM_DBM vs BM_F	0.000108094	1	0.011578	1	0.0289732	0.606	0.0079289	1
BM_DBM vs F	0.00151741	1	0.0239976	1	0.00482824	1	0.00864759	1
BM vs BM_F	0.0124945	1	0.0104834	1	0.221229	0.084	4.93447e-06	1
BM vs F	0.00216545	1	0.0148048	0.882	0.0422268	1	1.77098e-06	1
BM_F vs F	0.00213003	1	0.0616124	0.57	0.0898026	0.72	1.53905e-05	1
Antibiotic duration		0.525		0.925		0.897		0.637
Long vs Short	0.00121795	1	0.00543389	1	0.000534062	1	0.0079854	0.495
Long vs None	0.00539352	1	0.0116695	1	0.00379196	1	NA	NA
Short vs None	0.00657437	0.981	0.000626039	1	0.00485385	1	NA	NA
Number of permutations: 999.
BM = Breast milk; BM_DBM = Breast milk and donor breast milk; BM_F = Breast milk and formula; F = Formula milk.
* = p < 0.05, ** = p < 0.01, *** = p < 0.001,
